# Supplementary material for: Crystal structure of diethyl 3,3′-[(2-fluoro­phen­yl)methyl­idene]bis­(1H-indole-2-carboxyl­ate)
Source: Acta Crystallogr E Crystallogr Commun. 2017 Oct 31;73(Pt 11):1790–2. doi: 10.1107/S2056989017015523 (PMC5683515; doi:10.1107/S2056989017015523)
Supplement: Supplementary file 1 [file e-73-01790-sup1.cif]

##############################################################################
#                                                                            #
# This CIF contains the data in a paper accepted for publication in          #
# Acta Crystallographica Section E. It conforms to the requirements of       #
# Notes for Authors for Acta Crystallographica Section E, and has been       #
# peer reviewed under the auspices of the IUCr Commission on Journals.       #
#                                                                            #
# Full details of the Crystallographic Information File format               #
# are given in the paper "The Crystallographic Information File (CIF):       #
# a New Standard Archive File for Crystallography" by S. R. Hall, F. H.      #
# Allen and I. D. Brown [Acta Cryst. (1991), A47, 655-685].                  #
#                                                                            #
# The current version of the core CIF dictionary is obtainable from          #
# ftp://ftp.iucr.org/pub/cif_core.dic.                                       #
#                                                                            #
# Software is freely available for graphical display of the structure(s)     #
# in this CIF. For information consult the CIF software page                 #
# http://www.iucr.org/resources/cif/software.                                #
#                                                                            #
# This file may be used for bona fide research purposes within the           #
# scientific community so long as proper attribution is given to the journal # 
# article from which it was obtained.                                        #
#                                                                            #
##############################################################################
data_I
_audit_creation_method     SHELXL-97
_chemical_name_systematic
;
Diethyl 3,3'-[(2-fluorophenyl)methylidene]bis(1<i>H</i>-indole-2-carboxylate)
;
_chemical_name_common     ?
_chemical_formula_moiety     'C29 H25 F N2 O4'
_chemical_formula_sum     'C29 H25 F N2 O4'
_chemical_formula_iupac     'C29 H25 F N2 O4'
_chemical_formula_weight     484.51
_chemical_melting_point     ?
_symmetry_cell_setting     triclinic
_symmetry_space_group_name_H-M     'P -1'
_symmetry_space_group_name_Hall     '-P 1'
loop_
    _symmetry_equiv_pos_as_xyz
    'x, y, z'
    '-x, -y, -z'
_cell_length_a     8.8000(18)
_cell_length_b     9.6610(19)
_cell_length_c     15.369(3)
_cell_angle_alpha     75.68(3)
_cell_angle_beta     85.44(3)
_cell_angle_gamma     83.68(3)
_cell_volume     1256.5(4)
_cell_formula_units_Z     2
_cell_measurement_reflns_used     25
_cell_measurement_theta_min     9
_cell_measurement_theta_max     12
_cell_measurement_temperature     293(2)
_exptl_crystal_description     block
_exptl_crystal_colour     colorless
_exptl_crystal_size_max     0.30
_exptl_crystal_size_mid     0.20
_exptl_crystal_size_min     0.10
_exptl_crystal_density_diffrn     1.281
_exptl_crystal_density_meas     ?
_exptl_crystal_density_method     'not measured'
_exptl_crystal_F_000     508
_exptl_absorpt_coefficient_mu     0.091
_exptl_absorpt_correction_type     psi-scan
_exptl_absorpt_process_details
;
(North <i>et al.</i>,  1968)
;
_exptl_absorpt_correction_T_min     0.9733
_exptl_absorpt_correction_T_max     0.9910
_exptl_special_details     ?
_diffrn_ambient_temperature     293(2)
_diffrn_radiation_type     MoK\a
_diffrn_radiation_wavelength     0.71073
_diffrn_radiation_source     'fine-focus sealed tube'
_diffrn_radiation_monochromator     graphite
_diffrn_measurement_device_type     'Nonius CAD-4'
_diffrn_measurement_method     \w/2\q
_diffrn_detector_area_resol_mean     ?
_diffrn_reflns_number     4947
_diffrn_reflns_av_R_equivalents     0.0372
_diffrn_reflns_av_sigmaI/netI     0.0715
_diffrn_reflns_theta_min     1.37
_diffrn_reflns_theta_max     25.38
_diffrn_reflns_theta_full     25.38
_diffrn_measured_fraction_theta_max     1.000
_diffrn_measured_fraction_theta_full     1.000
_diffrn_reflns_limit_h_min     0
_diffrn_reflns_limit_h_max     10
_diffrn_reflns_limit_k_min     -11
_diffrn_reflns_limit_k_max     11
_diffrn_reflns_limit_l_min     -18
_diffrn_reflns_limit_l_max     18
_diffrn_standards_number     3
_diffrn_standards_interval_count     200
_diffrn_standards_interval_time     .
_diffrn_standards_decay_%     1
_refine_special_details
;
 Refinement of F^2^ against ALL reflections.  The weighted R-factor wR and
 goodness of fit S are based on F^2^, conventional R-factors R are based
 on F, with F set to zero for negative F^2^. The threshold expression of
 F^2^ > 2sigma(F^2^) is used only for calculating R-factors(gt) etc. and is
 not relevant to the choice of reflections for refinement.  R-factors based
 on F^2^ are statistically about twice as large as those based on F, and R-
 factors based on ALL data will be even larger.
;
_reflns_number_total     4621
_reflns_number_gt     2648
_reflns_threshold_expression     >2sigma(I)
_refine_ls_structure_factor_coef     Fsqd
_refine_ls_matrix_type     full
_refine_ls_R_factor_all     0.1222
_refine_ls_R_factor_gt     0.0689
_refine_ls_wR_factor_gt     0.1622
_refine_ls_wR_factor_ref     0.1859
_refine_ls_goodness_of_fit_ref     1.000
_refine_ls_restrained_S_all     1.012
_refine_ls_number_reflns     4621
_refine_ls_number_parameters     325
_refine_ls_number_restraints     2
_refine_ls_hydrogen_treatment     constr
_refine_ls_weighting_scheme     calc
_refine_ls_weighting_details
         'calc w=1/[\s^2^(Fo^2^)+(0.0900P)^2^+0.0000P] where P=(Fo^2^+2Fc^2^)/3'
_atom_sites_solution_hydrogens     geom
_atom_sites_solution_primary     direct
_atom_sites_solution_secondary     difmap
_refine_ls_shift/su_max     0.000
_refine_ls_shift/su_mean     0.000
_refine_diff_density_max     0.370
_refine_diff_density_min     -0.285
_refine_ls_extinction_method     none
_refine_ls_extinction_coef     ?
loop_
    _atom_type_symbol
    _atom_type_description
    _atom_type_scat_dispersion_real
    _atom_type_scat_dispersion_imag
    _atom_type_scat_source
    'C' 'C' 0.0033 0.0016
                         'International Tables Vol C Tables 4.2.6.8 and 6.1.1.4'
    'H' 'H' 0.0000 0.0000
                         'International Tables Vol C Tables 4.2.6.8 and 6.1.1.4'
    'N' 'N' 0.0061 0.0033
                         'International Tables Vol C Tables 4.2.6.8 and 6.1.1.4'
    'O' 'O' 0.0106 0.0060
                         'International Tables Vol C Tables 4.2.6.8 and 6.1.1.4'
    'F' 'F' 0.0171 0.0103
                         'International Tables Vol C Tables 4.2.6.8 and 6.1.1.4'
_computing_data_collection
;
CAD4 EXPRESS (Enraf--Nonius, 1994)
;
_computing_cell_refinement
;
CAD4 EXPRESS (Enraf--Nonius, 1994)
;
_computing_data_reduction
;
XCAD4 (Harms & Wocadlo, 1995)
;
_computing_structure_solution
;
SHELXTL (Sheldrick, 2008)
;
_computing_structure_refinement
;
SHELXTL (Sheldrick, 2008)
;
_computing_molecular_graphics
;
SHELXTL (Sheldrick, 2008)
;
_computing_publication_material
;
SHELXTL (Sheldrick, 2008)
;
loop_
    _atom_site_type_symbol
    _atom_site_label
    _atom_site_fract_x
    _atom_site_fract_y
    _atom_site_fract_z
    _atom_site_U_iso_or_equiv
    _atom_site_adp_type
    _atom_site_calc_flag
    _atom_site_refinement_flags
    _atom_site_occupancy
    _atom_site_symmetry_multiplicity
    _atom_site_disorder_assembly
    _atom_site_disorder_group
    F F 0.1008(3) 1.1359(3) 0.64799(15) 0.0892(8) Uani d . 1 1 . .
    N N1 -0.4074(3) 1.1149(3) 0.58021(16) 0.0475(7) Uani d . 1 1 . .
    H H1A -0.4582 1.1074 0.5363 0.057 Uiso calc R 1 1 . .
    O O1 -0.3400(3) 0.8585(3) 0.53292(16) 0.0649(7) Uani d . 1 1 . .
    C C1 -0.1205(3) 0.9767(3) 0.75362(18) 0.0355(7) Uani d . 1 1 . .
    H H1B -0.0473 0.9276 0.7172 0.043 Uiso calc R 1 1 . .
    N N2 -0.1865(3) 0.6560(3) 0.93763(16) 0.0444(7) Uani d . 1 1 . .
    H H2A -0.1563 0.5744 0.9718 0.053 Uiso calc R 1 1 . .
    O O2 -0.1486(3) 0.7970(3) 0.62507(17) 0.0638(7) Uani d . 1 1 . .
    C C2 -0.2422(3) 1.0600(3) 0.69080(18) 0.0380(7) Uani d . 1 1 . .
    O O3 0.1216(3) 0.5759(2) 0.90831(16) 0.0634(7) Uani d . 1 1 . .
    C C3 -0.3183(4) 1.1998(3) 0.68783(19) 0.0417(8) Uani d . 1 1 . .
    O O4 0.1394(2) 0.7613(2) 0.79087(14) 0.0507(6) Uani d . 1 1 . .
    C C4 -0.3137(4) 1.3049(3) 0.7359(2) 0.0529(9) Uani d . 1 1 . .
    H H4A -0.2488 1.2893 0.7830 0.064 Uiso calc R 1 1 . .
    C C5 -0.4062(4) 1.4314(4) 0.7129(2) 0.0606(10) Uani d . 1 1 . .
    H H5A -0.4018 1.5015 0.7443 0.073 Uiso calc R 1 1 . .
    C C6 -0.5063(4) 1.4570(4) 0.6435(2) 0.0605(10) Uani d . 1 1 . .
    H H6A -0.5680 1.5433 0.6299 0.073 Uiso calc R 1 1 . .
    C C7 -0.5152(4) 1.3575(4) 0.5952(2) 0.0551(9) Uani d . 1 1 . .
    H H7A -0.5813 1.3751 0.5486 0.066 Uiso calc R 1 1 . .
    C C8 -0.4223(4) 1.2284(4) 0.6177(2) 0.0467(8) Uani d . 1 1 . .
    C C9 -0.2988(3) 1.0132(3) 0.62295(19) 0.0393(7) Uani d . 1 1 . .
    C C10 -0.2664(4) 0.8840(4) 0.5891(2) 0.0467(8) Uani d . 1 1 . .
    C C11 -0.1055(5) 0.6707(4) 0.5897(3) 0.0861(14) Uani d D 1 1 . .
    H H11A -0.1634 0.5930 0.6234 0.103 Uiso calc R 1 1 . .
    H H11B -0.1327 0.6921 0.5275 0.103 Uiso calc R 1 1 . .
    C C12 0.0510(7) 0.6258(8) 0.5943(5) 0.178(3) Uani d D 1 1 . .
    H H12A 0.0736 0.5438 0.5691 0.267 Uiso calc R 1 1 . .
    H H12B 0.0778 0.6005 0.6559 0.267 Uiso calc R 1 1 . .
    H H12C 0.1089 0.7021 0.5609 0.267 Uiso calc R 1 1 . .
    C C13 -0.1830(3) 0.8604(3) 0.82871(18) 0.0353(7) Uani d . 1 1 . .
    C C14 -0.3323(3) 0.8555(3) 0.8754(2) 0.0405(8) Uani d . 1 1 . .
    C C15 -0.4693(4) 0.9485(4) 0.8693(2) 0.0479(8) Uani d . 1 1 . .
    H H15A -0.4763 1.0351 0.8261 0.057 Uiso calc R 1 1 . .
    C C16 -0.5897(4) 0.9099(4) 0.9272(2) 0.0622(10) Uani d . 1 1 . .
    H H16A -0.6795 0.9711 0.9231 0.075 Uiso calc R 1 1 . .
    C C17 -0.5836(4) 0.7812(4) 0.9929(2) 0.0620(10) Uani d . 1 1 . .
    H H17A -0.6685 0.7585 1.0318 0.074 Uiso calc R 1 1 . .
    C C18 -0.4548(4) 0.6886(4) 1.0008(2) 0.0528(9) Uani d . 1 1 . .
    H H18A -0.4508 0.6023 1.0442 0.063 Uiso calc R 1 1 . .
    C C19 -0.3295(4) 0.7259(3) 0.9426(2) 0.0422(8) Uani d . 1 1 . .
    C C20 -0.0989(3) 0.7352(3) 0.87031(19) 0.0376(7) Uani d . 1 1 . .
    C C21 0.0629(4) 0.6816(3) 0.8594(2) 0.0418(8) Uani d . 1 1 . .
    C C22 0.2998(4) 0.7133(4) 0.7765(2) 0.0571(10) Uani d . 1 1 . .
    H H22A 0.3098 0.6184 0.7649 0.069 Uiso calc R 1 1 . .
    H H22B 0.3553 0.7094 0.8293 0.069 Uiso calc R 1 1 . .
    C C23 0.3614(5) 0.8187(5) 0.6976(3) 0.0827(13) Uani d . 1 1 . .
    H H23A 0.4676 0.7904 0.6858 0.124 Uiso calc R 1 1 . .
    H H23B 0.3513 0.9120 0.7100 0.124 Uiso calc R 1 1 . .
    H H23C 0.3053 0.8218 0.6460 0.124 Uiso calc R 1 1 . .
    C C24 -0.0307(3) 1.0737(3) 0.7890(2) 0.0382(7) Uani d . 1 1 . .
    C C25 -0.0470(4) 1.0918(3) 0.8758(2) 0.0465(8) Uani d . 1 1 . .
    H H25A -0.1161 1.0400 0.9167 0.056 Uiso calc R 1 1 . .
    C C26 0.0363(5) 1.1848(4) 0.9036(3) 0.0654(11) Uani d . 1 1 . .
    H H26A 0.0206 1.1967 0.9620 0.078 Uiso calc R 1 1 . .
    C C27 0.1401(5) 1.2582(4) 0.8465(3) 0.0695(11) Uani d U 1 1 . .
    H H27A 0.1957 1.3209 0.8654 0.083 Uiso calc R 1 1 . .
    C C28 0.1636(5) 1.2406(4) 0.7610(3) 0.0780(12) Uani d U 1 1 . .
    H H28A 0.2370 1.2889 0.7216 0.094 Uiso calc R 1 1 . .
    C C29 0.0772(4) 1.1507(4) 0.7339(2) 0.0564(9) Uani d . 1 1 . .
loop_
    _atom_site_aniso_label
    _atom_site_aniso_U_11
    _atom_site_aniso_U_22
    _atom_site_aniso_U_33
    _atom_site_aniso_U_12
    _atom_site_aniso_U_13
    _atom_site_aniso_U_23
    F 0.111(2) 0.0973(18) 0.0577(14) -0.0417(15) 0.0308(13) -0.0126(13)
    N1 0.0534(18) 0.0491(17) 0.0401(15) -0.0023(14) -0.0122(13) -0.0089(13)
    O1 0.0653(16) 0.0822(19) 0.0573(15) 0.0048(14) -0.0190(13) -0.0360(14)
    C1 0.0391(17) 0.0353(16) 0.0296(15) 0.0022(14) -0.0054(13) -0.0046(13)
    N2 0.0459(16) 0.0382(15) 0.0412(15) 0.0039(13) -0.0051(13) 0.0028(12)
    O2 0.0672(17) 0.0560(15) 0.0732(17) 0.0115(13) -0.0284(14) -0.0253(13)
    C2 0.0433(18) 0.0373(17) 0.0297(16) -0.0008(14) -0.0064(14) -0.0011(13)
    O3 0.0520(15) 0.0496(14) 0.0694(16) 0.0128(12) -0.0009(13) 0.0132(12)
    C3 0.0471(19) 0.0410(18) 0.0325(16) 0.0018(15) -0.0026(14) -0.0030(14)
    O4 0.0452(14) 0.0510(14) 0.0462(13) 0.0065(11) 0.0017(11) 0.0003(11)
    C4 0.063(2) 0.047(2) 0.0464(19) 0.0075(18) -0.0100(17) -0.0090(16)
    C5 0.075(3) 0.044(2) 0.060(2) 0.0071(19) -0.009(2) -0.0092(17)
    C6 0.062(3) 0.049(2) 0.060(2) 0.0139(18) -0.001(2) -0.0031(19)
    C7 0.049(2) 0.057(2) 0.048(2) 0.0079(18) -0.0100(17) 0.0050(18)
    C8 0.047(2) 0.047(2) 0.0386(18) 0.0018(16) -0.0059(15) 0.0017(15)
    C9 0.0410(18) 0.0382(17) 0.0355(17) 0.0015(14) -0.0061(14) -0.0039(14)
    C10 0.047(2) 0.055(2) 0.0384(18) -0.0085(17) -0.0013(16) -0.0107(16)
    C11 0.098(4) 0.056(3) 0.116(4) 0.008(2) -0.022(3) -0.044(3)
    C12 0.137(6) 0.164(7) 0.272(10) 0.044(5) -0.060(6) -0.135(7)
    C13 0.0357(17) 0.0361(17) 0.0333(16) -0.0020(13) -0.0032(13) -0.0072(13)
    C14 0.0410(19) 0.0422(18) 0.0381(17) -0.0016(15) -0.0077(15) -0.0082(14)
    C15 0.0401(19) 0.047(2) 0.051(2) 0.0038(16) -0.0063(16) -0.0036(16)
    C16 0.043(2) 0.068(3) 0.070(3) 0.0091(19) 0.0035(19) -0.014(2)
    C17 0.050(2) 0.075(3) 0.057(2) -0.009(2) 0.0058(18) -0.010(2)
    C18 0.048(2) 0.053(2) 0.053(2) -0.0056(18) -0.0059(17) -0.0028(17)
    C19 0.0422(19) 0.0435(19) 0.0398(18) -0.0041(15) -0.0044(15) -0.0071(15)
    C20 0.0380(18) 0.0335(17) 0.0381(17) -0.0039(14) -0.0022(14) -0.0024(14)
    C21 0.046(2) 0.0375(18) 0.0383(18) 0.0026(15) -0.0074(15) -0.0039(15)
    C22 0.044(2) 0.060(2) 0.063(2) 0.0032(18) 0.0058(18) -0.0133(19)
    C23 0.065(3) 0.091(3) 0.084(3) -0.011(2) 0.020(2) -0.013(3)
    C24 0.0384(18) 0.0332(16) 0.0377(17) 0.0026(14) -0.0060(14) 0.0000(13)
    C25 0.048(2) 0.046(2) 0.0441(19) -0.0018(16) -0.0078(16) -0.0071(15)
    C26 0.077(3) 0.055(2) 0.069(3) 0.000(2) -0.025(2) -0.022(2)
    C27 0.066(3) 0.062(3) 0.082(3) -0.014(2) -0.016(2) -0.014(2)
    C28 0.066(3) 0.064(3) 0.097(3) -0.023(2) 0.001(3) 0.000(2)
    C29 0.062(2) 0.057(2) 0.049(2) -0.0120(19) -0.0008(18) -0.0093(18)
_geom_special_details
;
 All esds (except the esd in the dihedral angle between two l.s. planes)
 are estimated using the full covariance matrix.  The cell esds are taken
 into account individually in the estimation of esds in distances, angles
 and torsion angles; correlations between esds in cell parameters are only
 used when they are defined by crystal symmetry.  An approximate (isotropic)
 treatment of cell esds is used for estimating esds involving l.s. planes.
;
loop_
    _geom_bond_atom_site_label_1
    _geom_bond_atom_site_label_2
    _geom_bond_site_symmetry_2
    _geom_bond_distance
    _geom_bond_publ_flag
    F C29 . 1.360(4) ?
    N1 C8 . 1.349(4) ?
    N1 C9 . 1.372(4) ?
    N1 H1A . 0.8600 ?
    O1 C10 . 1.205(4) ?
    C1 C24 . 1.511(4) ?
    C1 C13 . 1.513(4) ?
    C1 C2 . 1.522(4) ?
    C1 H1B . 0.9800 ?
    N2 C20 . 1.365(4) ?
    N2 C19 . 1.367(4) ?
    N2 H2A . 0.8600 ?
    O2 C10 . 1.326(4) ?
    O2 C11 . 1.456(4) ?
    C2 C9 . 1.380(4) ?
    C2 C3 . 1.432(4) ?
    O3 C21 . 1.200(3) ?
    C3 C4 . 1.402(4) ?
    C3 C8 . 1.424(4) ?
    O4 C21 . 1.325(4) ?
    O4 C22 . 1.453(4) ?
    C4 C5 . 1.376(4) ?
    C4 H4A . 0.9300 ?
    C5 C6 . 1.395(5) ?
    C5 H5A . 0.9300 ?
    C6 C7 . 1.364(5) ?
    C6 H6A . 0.9300 ?
    C7 C8 . 1.396(4) ?
    C7 H7A . 0.9300 ?
    C9 C10 . 1.460(4) ?
    C11 C12 . 1.400(6) ?
    C11 H11A . 0.9700 ?
    C11 H11B . 0.9700 ?
    C12 H12A . 0.9600 ?
    C12 H12B . 0.9600 ?
    C12 H12C . 0.9600 ?
    C13 C20 . 1.384(4) ?
    C13 C14 . 1.446(4) ?
    C14 C19 . 1.412(4) ?
    C14 C15 . 1.417(4) ?
    C15 C16 . 1.351(4) ?
    C15 H15A . 0.9300 ?
    C16 C17 . 1.393(5) ?
    C16 H16A . 0.9300 ?
    C17 C18 . 1.358(5) ?
    C17 H17A . 0.9300 ?
    C18 C19 . 1.384(4) ?
    C18 H18A . 0.9300 ?
    C20 C21 . 1.472(4) ?
    C22 C23 . 1.486(5) ?
    C22 H22A . 0.9700 ?
    C22 H22B . 0.9700 ?
    C23 H23A . 0.9600 ?
    C23 H23B . 0.9600 ?
    C23 H23C . 0.9600 ?
    C24 C29 . 1.374(4) ?
    C24 C25 . 1.382(4) ?
    C25 C26 . 1.383(5) ?
    C25 H25A . 0.9300 ?
    C26 C27 . 1.347(5) ?
    C26 H26A . 0.9300 ?
    C27 C28 . 1.363(6) ?
    C27 H27A . 0.9300 ?
    C28 C29 . 1.372(5) ?
    C28 H28A . 0.9300 ?
loop_
    _geom_angle_atom_site_label_1
    _geom_angle_atom_site_label_2
    _geom_angle_atom_site_label_3
    _geom_angle_site_symmetry_1
    _geom_angle_site_symmetry_3
    _geom_angle
    _geom_angle_publ_flag
    C8 N1 C9 . . 109.5(3) ?
    C8 N1 H1A . . 125.2 ?
    C9 N1 H1A . . 125.2 ?
    C24 C1 C13 . . 111.8(2) ?
    C24 C1 C2 . . 112.5(2) ?
    C13 C1 C2 . . 113.1(2) ?
    C24 C1 H1B . . 106.3 ?
    C13 C1 H1B . . 106.3 ?
    C2 C1 H1B . . 106.3 ?
    C20 N2 C19 . . 109.8(2) ?
    C20 N2 H2A . . 125.1 ?
    C19 N2 H2A . . 125.1 ?
    C10 O2 C11 . . 116.5(3) ?
    C9 C2 C3 . . 106.3(3) ?
    C9 C2 C1 . . 125.3(3) ?
    C3 C2 C1 . . 128.4(3) ?
    C4 C3 C8 . . 117.8(3) ?
    C4 C3 C2 . . 135.7(3) ?
    C8 C3 C2 . . 106.4(3) ?
    C21 O4 C22 . . 116.5(2) ?
    C5 C4 C3 . . 119.3(3) ?
    C5 C4 H4A . . 120.3 ?
    C3 C4 H4A . . 120.3 ?
    C4 C5 C6 . . 121.6(4) ?
    C4 C5 H5A . . 119.2 ?
    C6 C5 H5A . . 119.2 ?
    C7 C6 C5 . . 121.0(3) ?
    C7 C6 H6A . . 119.5 ?
    C5 C6 H6A . . 119.5 ?
    C6 C7 C8 . . 118.2(3) ?
    C6 C7 H7A . . 120.9 ?
    C8 C7 H7A . . 120.9 ?
    N1 C8 C7 . . 129.9(3) ?
    N1 C8 C3 . . 108.1(3) ?
    C7 C8 C3 . . 122.0(3) ?
    N1 C9 C2 . . 109.7(3) ?
    N1 C9 C10 . . 116.5(3) ?
    C2 C9 C10 . . 133.9(3) ?
    O1 C10 O2 . . 122.7(3) ?
    O1 C10 C9 . . 123.0(3) ?
    O2 C10 C9 . . 114.3(3) ?
    C12 C11 O2 . . 112.8(4) ?
    C12 C11 H11A . . 109.0 ?
    O2 C11 H11A . . 109.0 ?
    C12 C11 H11B . . 109.0 ?
    O2 C11 H11B . . 109.0 ?
    H11A C11 H11B . . 107.8 ?
    C11 C12 H12A . . 109.5 ?
    C11 C12 H12B . . 109.5 ?
    H12A C12 H12B . . 109.5 ?
    C11 C12 H12C . . 109.5 ?
    H12A C12 H12C . . 109.5 ?
    H12B C12 H12C . . 109.5 ?
    C20 C13 C14 . . 105.4(2) ?
    C20 C13 C1 . . 124.6(3) ?
    C14 C13 C1 . . 129.9(3) ?
    C19 C14 C15 . . 117.5(3) ?
    C19 C14 C13 . . 107.3(3) ?
    C15 C14 C13 . . 135.1(3) ?
    C16 C15 C14 . . 119.2(3) ?
    C16 C15 H15A . . 120.4 ?
    C14 C15 H15A . . 120.4 ?
    C15 C16 C17 . . 122.1(3) ?
    C15 C16 H16A . . 119.0 ?
    C17 C16 H16A . . 119.0 ?
    C18 C17 C16 . . 120.7(3) ?
    C18 C17 H17A . . 119.7 ?
    C16 C17 H17A . . 119.7 ?
    C17 C18 C19 . . 118.4(3) ?
    C17 C18 H18A . . 120.8 ?
    C19 C18 H18A . . 120.8 ?
    N2 C19 C18 . . 130.4(3) ?
    N2 C19 C14 . . 107.4(3) ?
    C18 C19 C14 . . 122.2(3) ?
    N2 C20 C13 . . 110.1(3) ?
    N2 C20 C21 . . 117.4(3) ?
    C13 C20 C21 . . 132.3(3) ?
    O3 C21 O4 . . 122.5(3) ?
    O3 C21 C20 . . 123.4(3) ?
    O4 C21 C20 . . 114.0(3) ?
    O4 C22 C23 . . 107.0(3) ?
    O4 C22 H22A . . 110.3 ?
    C23 C22 H22A . . 110.3 ?
    O4 C22 H22B . . 110.3 ?
    C23 C22 H22B . . 110.3 ?
    H22A C22 H22B . . 108.6 ?
    C22 C23 H23A . . 109.5 ?
    C22 C23 H23B . . 109.5 ?
    H23A C23 H23B . . 109.5 ?
    C22 C23 H23C . . 109.5 ?
    H23A C23 H23C . . 109.5 ?
    H23B C23 H23C . . 109.5 ?
    C29 C24 C25 . . 115.3(3) ?
    C29 C24 C1 . . 120.1(3) ?
    C25 C24 C1 . . 124.6(3) ?
    C24 C25 C26 . . 121.9(3) ?
    C24 C25 H25A . . 119.1 ?
    C26 C25 H25A . . 119.1 ?
    C27 C26 C25 . . 120.3(4) ?
    C27 C26 H26A . . 119.8 ?
    C25 C26 H26A . . 119.8 ?
    C26 C27 C28 . . 120.0(4) ?
    C26 C27 H27A . . 120.0 ?
    C28 C27 H27A . . 120.0 ?
    C27 C28 C29 . . 118.9(4) ?
    C27 C28 H28A . . 120.5 ?
    C29 C28 H28A . . 120.5 ?
    F C29 C28 . . 118.1(4) ?
    F C29 C24 . . 118.3(3) ?
    C28 C29 C24 . . 123.6(4) ?
loop_
    _geom_torsion_atom_site_label_1
    _geom_torsion_atom_site_label_2
    _geom_torsion_atom_site_label_3
    _geom_torsion_atom_site_label_4
    _geom_torsion_site_symmetry_1
    _geom_torsion_site_symmetry_2
    _geom_torsion_site_symmetry_3
    _geom_torsion_site_symmetry_4
    _geom_torsion
    _geom_torsion_publ_flag
    C24 C1 C2 C9 . . . . 153.2(3) ?
    C13 C1 C2 C9 . . . . -79.0(4) ?
    C24 C1 C2 C3 . . . . -25.5(4) ?
    C13 C1 C2 C3 . . . . 102.3(3) ?
    C9 C2 C3 C4 . . . . -179.3(4) ?
    C1 C2 C3 C4 . . . . -0.4(6) ?
    C9 C2 C3 C8 . . . . 1.5(3) ?
    C1 C2 C3 C8 . . . . -179.6(3) ?
    C8 C3 C4 C5 . . . . -1.3(5) ?
    C2 C3 C4 C5 . . . . 179.5(3) ?
    C3 C4 C5 C6 . . . . 0.9(5) ?
    C4 C5 C6 C7 . . . . -0.6(6) ?
    C5 C6 C7 C8 . . . . 0.6(5) ?
    C9 N1 C8 C7 . . . . 178.2(3) ?
    C9 N1 C8 C3 . . . . 0.2(4) ?
    C6 C7 C8 N1 . . . . -178.8(3) ?
    C6 C7 C8 C3 . . . . -1.1(5) ?
    C4 C3 C8 N1 . . . . 179.6(3) ?
    C2 C3 C8 N1 . . . . -1.1(4) ?
    C4 C3 C8 C7 . . . . 1.4(5) ?
    C2 C3 C8 C7 . . . . -179.2(3) ?
    C8 N1 C9 C2 . . . . 0.7(4) ?
    C8 N1 C9 C10 . . . . -178.8(3) ?
    C3 C2 C9 N1 . . . . -1.4(3) ?
    C1 C2 C9 N1 . . . . 179.7(3) ?
    C3 C2 C9 C10 . . . . 178.0(3) ?
    C1 C2 C9 C10 . . . . -0.9(5) ?
    C11 O2 C10 O1 . . . . 3.4(5) ?
    C11 O2 C10 C9 . . . . -176.4(3) ?
    N1 C9 C10 O1 . . . . -7.4(5) ?
    C2 C9 C10 O1 . . . . 173.2(3) ?
    N1 C9 C10 O2 . . . . 172.4(3) ?
    C2 C9 C10 O2 . . . . -7.0(5) ?
    C10 O2 C11 C12 . . . . 150.0(5) ?
    C24 C1 C13 C20 . . . . -80.3(4) ?
    C2 C1 C13 C20 . . . . 151.4(3) ?
    C24 C1 C13 C14 . . . . 96.1(3) ?
    C2 C1 C13 C14 . . . . -32.1(4) ?
    C20 C13 C14 C19 . . . . -0.4(3) ?
    C1 C13 C14 C19 . . . . -177.3(3) ?
    C20 C13 C14 C15 . . . . 177.9(3) ?
    C1 C13 C14 C15 . . . . 1.0(6) ?
    C19 C14 C15 C16 . . . . 0.0(5) ?
    C13 C14 C15 C16 . . . . -178.2(3) ?
    C14 C15 C16 C17 . . . . 0.0(6) ?
    C15 C16 C17 C18 . . . . -0.3(6) ?
    C16 C17 C18 C19 . . . . 0.6(5) ?
    C20 N2 C19 C18 . . . . -178.6(3) ?
    C20 N2 C19 C14 . . . . -0.1(3) ?
    C17 C18 C19 N2 . . . . 177.7(3) ?
    C17 C18 C19 C14 . . . . -0.6(5) ?
    C15 C14 C19 N2 . . . . -178.3(3) ?
    C13 C14 C19 N2 . . . . 0.3(3) ?
    C15 C14 C19 C18 . . . . 0.3(5) ?
    C13 C14 C19 C18 . . . . 178.9(3) ?
    C19 N2 C20 C13 . . . . -0.1(4) ?
    C19 N2 C20 C21 . . . . 175.6(3) ?
    C14 C13 C20 N2 . . . . 0.3(3) ?
    C1 C13 C20 N2 . . . . 177.5(3) ?
    C14 C13 C20 C21 . . . . -174.5(3) ?
    C1 C13 C20 C21 . . . . 2.7(5) ?
    C22 O4 C21 O3 . . . . 0.8(5) ?
    C22 O4 C21 C20 . . . . -179.8(3) ?
    N2 C20 C21 O3 . . . . -2.8(5) ?
    C13 C20 C21 O3 . . . . 171.7(3) ?
    N2 C20 C21 O4 . . . . 177.8(3) ?
    C13 C20 C21 O4 . . . . -7.8(5) ?
    C21 O4 C22 C23 . . . . -179.5(3) ?
    C13 C1 C24 C29 . . . . 157.1(3) ?
    C2 C1 C24 C29 . . . . -74.4(4) ?
    C13 C1 C24 C25 . . . . -22.3(4) ?
    C2 C1 C24 C25 . . . . 106.2(3) ?
    C29 C24 C25 C26 . . . . 2.0(5) ?
    C1 C24 C25 C26 . . . . -178.5(3) ?
    C24 C25 C26 C27 . . . . -1.8(5) ?
    C25 C26 C27 C28 . . . . -0.2(6) ?
    C26 C27 C28 C29 . . . . 1.8(6) ?
    C27 C28 C29 F . . . . 179.1(3) ?
    C27 C28 C29 C24 . . . . -1.5(6) ?
    C25 C24 C29 F . . . . 179.0(3) ?
    C1 C24 C29 F . . . . -0.5(5) ?
    C25 C24 C29 C28 . . . . -0.4(5) ?
    C1 C24 C29 C28 . . . . -179.8(3) ?
loop_
    _geom_hbond_atom_site_label_D
    _geom_hbond_atom_site_label_H
    _geom_hbond_atom_site_label_A
    _geom_hbond_site_symmetry_A
    _geom_hbond_distance_DH
    _geom_hbond_distance_HA
    _geom_hbond_distance_DA
    _geom_hbond_angle_DHA
    N1 H1A O1 2_476 0.86 2.10 2.881(4) 151
    N2 H2A O3 2_567 0.86 2.07 2.874(3) 157
data_global
_journal_date_recd_electronic     2017-09-28
_journal_date_accepted     2017-10-25
_journal_name_full     'Acta Crystallographica, Section E'
_journal_year     2017
_journal_volume     73
_journal_issue     11
_journal_page_first     1790
_journal_page_last     1792
_journal_paper_category     GO
_journal_paper_doi     10.1107/S2056989017015523
_journal_coeditor_code     XU5908
_publ_contact_author_name     'Sun, Hong-shun'
_publ_contact_author_address
;
Targeted MRI Contrast Agents Laboratory of Jiangsu Province
Nanjing Polytechnic Institute
Geguan Road No.265 Nanjing
Nanjing 210048
People's Republic of China
;
_publ_contact_author_email
;
njutshs@126.com
;
_publ_contact_author_fax     '86 25 58370621'
_publ_contact_author_phone     '86 25 58370534'
_publ_section_title
;
Crystal structure of diethyl
3,3'-[(2-fluorophenyl)methylidene]bis(1<i>H</i>-indole-2-carboxylate)
;
loop_
    _publ_author_name
    _publ_author_address
    'Lu, Xin-Hua'
;
Targeted MRI Contrast Agents Laboratory of Jiangsu Province
Nanjing Polytechnic Institute
Geguan Road No.265 Nanjing
Nanjing 210048
People's Republic of China
;
    'Sun, Hong-Shun'
;
Targeted MRI Contrast Agents Laboratory of Jiangsu Province
Nanjing Polytechnic Institute
Geguan Road No.265 Nanjing
Nanjing 210048
People's Republic of China
;
    'Cai, Yuan'
;
Targeted MRI Contrast Agents Laboratory of Jiangsu Province
Nanjing Polytechnic Institute
Geguan Road No.265 Nanjing
Nanjing 210048
People's Republic of China
;
    'Chen, Lu-Lu'
;
Targeted MRI Contrast Agents Laboratory of Jiangsu Province
Nanjing Polytechnic Institute
Geguan Road No.265 Nanjing
Nanjing 210048
People's Republic of China
;
    'Chen, Yang-Feng'
;
Targeted MRI Contrast Agents Laboratory of Jiangsu Province
Nanjing Polytechnic Institute
Geguan Road No.265 Nanjing
Nanjing 210048
People's Republic of China
;
_publ_section_synopsis
;
In the title compound, the two indole ring systems are approximately
perpendicular to one another, subtending a dihedral angle of 86.0(5)\%. In the
crystal, pairs of N---H...O hydrogen bonds link the molecules into the
inversion dimers, which are further linked by N---H...O hydrogen bonds into
supramolecular chains propagated along the <i>b-</i>axis direction.
;
