# Supplementary material for: Crystal structure of diethyl 3,3′-[(2-fluoro­phen­yl)methyl­idene]bis­(1H-indole-2-carboxyl­ate)
Source: Acta Crystallogr E Crystallogr Commun. 2017 Oct 31;73(Pt 11):1790–2. doi: 10.1107/S2056989017015523 (PMC5683515; doi:10.1107/S2056989017015523)
Supplement: Supplementary file 2 [file e-73-01790-Isup2.hkl]

# 
# h,k,l, Fc-squared, Fo-squared, sigma(Fo-squared) and status flag 
# 
data_I
_shelx_title ' X in P-1' 
_shelx_refln_list_code          4 
_shelx_F_calc_maximum      147.45 
_exptl_crystal_F_000       508.00 
_reflns_d_resolution_high  0.8291 
 
loop_ 
 _symmetry_equiv_pos_as_xyz 
 'x, y, z' 
 '-x, -y, -z' 
 
_cell_length_a     8.8000 
_cell_length_b     9.6610 
_cell_length_c    15.3690 
_cell_angle_alpha  75.680 
_cell_angle_beta   85.440 
_cell_angle_gamma  83.680 
 
_shelx_F_squared_multiplier     1.000 
 
loop_ 
 _refln_index_h 
 _refln_index_k 
 _refln_index_l 
 _refln_F_squared_calc 
 _refln_F_squared_meas 
 _refln_F_squared_sigma 
 _refln_observed_status 
   1   0   0      240.00      247.46      6.47 o 
   2   0   0      509.53      608.44     11.36 o 
   3   0   0      112.30      103.39      6.66 o 
   4   0   0     2090.00     1882.81     25.64 o 
   5   0   0      714.18      706.92     21.32 o 
   6   0   0       54.26       56.11     10.79 o 
   7   0   0       83.26       67.58     11.29 o 
   8   0   0       32.67       50.17      8.52 o 
   9   0   0        0.24        1.86      7.22 o 
  10   0   0        0.58       14.75      8.64 o 
 -10   1   0       62.46       53.09     13.97 o 
  -9   1   0       17.80       26.82      9.96 o 
  -8   1   0      185.23      201.15     16.22 o 
  -7   1   0      134.56      132.25     12.45 o 
  -6   1   0       67.55       57.90      7.74 o 
  -5   1   0      114.51      123.07      8.89 o 
  -4   1   0      106.17      108.73      7.56 o 
  -3   1   0      695.75      661.54     15.06 o 
  -2   1   0     3213.40     3455.86     27.30 o 
  -1   1   0      774.69      762.74     12.76 o 
   0   1   0     4770.73     5225.43     69.87 o 
   1   1   0      163.65      215.39      5.74 o 
   2   1   0     8317.42     8244.52    175.58 o 
   3   1   0     1327.02     1394.75     19.70 o 
   4   1   0       43.07       45.00      3.49 o 
   5   1   0      231.56      181.32      9.78 o 
   6   1   0        1.00        0.46      3.74 o 
   7   1   0       28.42       36.60      6.84 o 
   8   1   0      105.83      111.29     11.92 o 
   9   1   0       10.93       14.71      7.47 o 
  10   1   0       13.17       11.88     11.37 o 
 -10   2   0        0.04        6.97     10.30 o 
  -9   2   0        2.56        9.33      7.35 o 
  -8   2   0       25.47       25.02      9.22 o 
  -7   2   0       11.42       10.48      5.62 o 
  -6   2   0      259.97      290.17     15.52 o 
  -5   2   0       58.15       65.05      6.82 o 
  -4   2   0     3622.48     3903.02     39.87 o 
  -3   2   0        0.02        8.61      3.07 o 
  -2   2   0     3042.30     3165.20     28.78 o 
  -1   2   0        5.33        0.44      2.92 o 
   0   2   0     6475.95     5823.93     98.45 o 
   1   2   0     1817.23     1783.57     18.50 o 
   2   2   0      216.19      179.06      7.44 o 
   3   2   0        0.31        1.17      3.07 o 
   4   2   0        3.46        3.05      3.47 o 
   5   2   0      236.50      264.77     12.53 o 
   6   2   0        6.22        0.00      4.65 o 
   7   2   0       18.53       17.98      5.92 o 
   8   2   0      158.06      139.73     14.10 o 
   9   2   0        1.82        1.83      6.88 o 
  10   2   0       15.10       12.98      7.40 o 
  -9   3   0        0.75        4.35      8.59 o 
  -8   3   0       40.31       54.55      9.66 o 
  -7   3   0       37.50       22.42      8.70 o 
  -6   3   0      111.94      132.30     13.68 o 
  -5   3   0      254.73      251.49     13.62 o 
  -4   3   0      365.12      462.27     16.11 o 
  -3   3   0     1001.72      961.61     22.20 o 
  -2   3   0      535.60      535.24     14.38 o 
  -1   3   0        0.68        1.05      2.30 o 
   0   3   0      158.70      156.24     15.53 o 
   1   3   0      101.83      119.85      4.94 o 
   2   3   0      384.08      309.29     10.86 o 
   3   3   0       17.65       22.27      2.91 o 
   4   3   0      372.85      359.95     13.98 o 
   5   3   0       67.24       67.06      7.08 o 
   6   3   0       66.64       76.37      8.41 o 
   7   3   0        8.35        6.70      5.94 o 
   8   3   0       12.30        7.00      7.54 o 
   9   3   0       12.50       18.20      7.38 o 
  10   3   0       21.99       20.26      8.32 o 
  -9   4   0       14.67       27.08      6.80 o 
  -8   4   0       18.87       14.09      8.69 o 
  -7   4   0       24.90       25.30      8.80 o 
  -6   4   0       84.20       79.86      9.46 o 
  -5   4   0      342.57      316.93     16.12 o 
  -4   4   0      706.14      700.88     22.70 o 
  -3   4   0        0.03        2.29      4.16 o 
  -2   4   0      314.01      324.47     12.84 o 
  -1   4   0       28.31       26.12      3.93 o 
   0   4   0      126.11      104.91      5.27 o 
   1   4   0        1.55        5.54      1.95 o 
   2   4   0        1.75        4.91      3.07 o 
   3   4   0      535.40      467.09     15.49 o 
   4   4   0      210.68      204.43     11.51 o 
   5   4   0        0.06        1.70      3.80 o 
   6   4   0      324.08      363.85     17.17 o 
   7   4   0      279.89      321.31     18.76 o 
   8   4   0       80.66       84.31     11.18 o 
   9   4   0        7.49       16.96      7.70 o 
  10   4   0        0.06        8.04      8.04 o 
  -9   5   0        8.12        5.96     10.86 o 
  -8   5   0        1.07        0.00      7.47 o 
  -7   5   0       13.53        5.78      8.45 o 
  -6   5   0        8.02       18.47      8.62 o 
  -5   5   0        1.32        2.18     10.16 o 
  -4   5   0       75.69       82.58      8.39 o 
  -3   5   0      221.62      217.53     12.84 o 
  -2   5   0       14.59       15.98      4.52 o 
  -1   5   0      659.36      728.44     19.44 o 
   0   5   0       86.17       82.18      7.52 o 
   1   5   0     1146.05     1194.51     22.55 o 
   2   5   0        0.01        3.98      3.98 o 
   3   5   0       17.30       19.06      4.30 o 
   4   5   0       79.24      100.53      9.03 o 
   5   5   0       27.13       24.40      8.13 o 
   6   5   0       65.27       75.61      8.95 o 
   7   5   0       36.65       27.03      9.12 o 
   8   5   0       29.81       33.07      9.43 o 
   9   5   0        0.92        6.62      6.62 o 
  -8   6   0        6.24        2.29      8.72 o 
  -7   6   0       66.03       67.53     12.28 o 
  -6   6   0       32.70       29.18     10.88 o 
  -5   6   0       31.27       18.31      9.26 o 
  -4   6   0        3.27        6.61      6.41 o 
  -3   6   0       99.55      101.57      9.05 o 
  -2   6   0        0.20        4.74      4.74 o 
  -1   6   0      137.43      130.64     10.04 o 
   0   6   0       24.47       34.70      6.53 o 
   1   6   0      115.61      119.83      9.37 o 
   2   6   0       93.62       83.71     10.47 o 
   3   6   0       13.87       10.22      4.54 o 
   4   6   0      158.33      155.93     12.41 o 
   5   6   0       61.46       62.48     10.17 o 
   6   6   0       15.21       12.81      8.72 o 
   7   6   0       78.21       97.32     12.42 o 
   8   6   0       79.66       82.20     12.90 o 
   9   6   0        0.54        3.44      7.65 o 
  -7   7   0        0.23        2.33      9.55 o 
  -6   7   0        0.07        7.35      7.35 o 
  -5   7   0       69.38       89.82     10.68 o 
  -4   7   0      392.53      321.75     20.01 o 
  -3   7   0      452.73      446.97     21.97 o 
  -2   7   0       17.94       23.75      7.32 o 
  -1   7   0        7.01        8.12      4.95 o 
   0   7   0       44.76       50.41      5.36 o 
   1   7   0        5.33       14.88      5.66 o 
   2   7   0      149.08      176.03      9.47 o 
   3   7   0       29.64       40.57      5.84 o 
   4   7   0        0.00        2.84      5.88 o 
   5   7   0      287.83      278.88     18.56 o 
   6   7   0        0.08        4.39      5.68 o 
   7   7   0        4.51       16.66      6.24 o 
   8   7   0        8.82        4.38      9.07 o 
  -6   8   0       11.60        4.73      8.89 o 
  -5   8   0        3.00       13.05      6.53 o 
  -4   8   0        5.71        9.43      9.43 o 
  -3   8   0       66.04       71.15     11.24 o 
  -2   8   0       94.82      106.07     11.86 o 
  -1   8   0       14.73       12.99      7.12 o 
   0   8   0        9.59       15.18      4.76 o 
   1   8   0       14.84       20.19      6.94 o 
   2   8   0       24.94       39.84      6.54 o 
   3   8   0      321.91      328.90     18.65 o 
   4   8   0      140.50      171.84     14.14 o 
   5   8   0       10.43       26.65      6.87 o 
   6   8   0        0.87        0.00      6.66 o 
   7   8   0        6.12       14.72      7.88 o 
   8   8   0        3.17        7.94      7.94 o 
  -5   9   0        0.89        6.03      8.52 o 
  -4   9   0        0.58        5.66      9.23 o 
  -3   9   0        0.56        5.35      7.08 o 
  -2   9   0       11.76       13.24      7.08 o 
  -1   9   0      109.49      148.06     15.59 o 
   0   9   0       49.92       60.24     11.12 o 
   1   9   0      220.47      253.04     17.55 o 
   2   9   0        4.78        9.70      6.40 o 
   3   9   0      114.68      107.92     14.91 o 
   4   9   0       78.23       87.12     11.56 o 
   5   9   0       31.37       49.51      9.50 o 
   6   9   0        9.68       16.84      8.37 o 
   7   9   0        4.80       11.15      7.10 o 
  -4  10   0        0.34        0.00      9.77 o 
  -3  10   0       10.98        2.43     10.64 o 
  -2  10   0        4.87        1.17      9.08 o 
  -1  10   0        0.58        0.00      7.79 o 
   0  10   0       12.80       10.07      6.85 o 
   1  10   0        2.20        7.15      9.44 o 
   2  10   0       12.08       20.18      8.71 o 
   3  10   0      158.50      153.62     15.79 o 
   4  10   0        4.29        5.27      8.05 o 
   5  10   0        0.02        8.63      7.62 o 
  -1  11   0        2.51       20.16      7.33 o 
   0  11   0        4.18        1.92      7.13 o 
   1  11   0        4.79        0.00      8.40 o 
   2  11   0        2.12        2.28      8.81 o 
   3  11   0        8.51        8.93      9.33 o 
  -2 -11   1       33.16       50.03      9.99 o 
  -1 -11   1       25.42        3.53     11.64 o 
   0 -11   1        0.75        5.61      5.49 o 
  -5 -10   1        7.49       20.25     11.37 o 
  -4 -10   1       97.58       93.75     14.01 o 
  -3 -10   1        0.53        2.14      5.46 o 
  -2 -10   1      136.76      132.51     17.11 o 
  -1 -10   1       77.48       84.39     13.72 o 
   0 -10   1        2.98        8.98      9.33 o 
   1 -10   1       10.94       16.86      9.35 o 
   2 -10   1        0.91        2.26      7.71 o 
   3 -10   1       12.45        6.07      9.21 o 
  -6  -9   1        0.18        3.23      7.31 o 
  -5  -9   1       39.49       47.33     10.29 o 
  -4  -9   1        2.06        0.00      8.69 o 
  -3  -9   1        0.18        4.75      7.23 o 
  -2  -9   1      116.67      118.91     14.60 o 
  -1  -9   1        4.53        8.26      7.26 o 
   0  -9   1        1.31        3.65      6.04 o 
   1  -9   1       82.38       70.76     11.56 o 
   2  -9   1       22.98       26.64      8.84 o 
   3  -9   1       18.03        7.56      8.48 o 
   4  -9   1        0.26        4.55      8.76 o 
   5  -9   1       14.97       12.08      9.74 o 
  -7  -8   1       14.92       19.27      9.11 o 
  -6  -8   1       93.89       97.50     13.83 o 
  -5  -8   1        1.63        4.60      7.91 o 
  -4  -8   1       16.65        7.72      7.72 o 
  -3  -8   1        6.22        7.30      6.77 o 
  -2  -8   1       36.58       52.81      8.73 o 
  -1  -8   1       47.45       43.77      8.15 o 
   0  -8   1        0.07        2.38      4.46 o 
   1  -8   1       34.13       35.93      8.47 o 
   2  -8   1        5.76       10.59      6.15 o 
   3  -8   1        3.12        3.78      7.90 o 
   4  -8   1        0.75        2.07      8.03 o 
   5  -8   1        1.50        1.15      7.20 o 
   6  -8   1        6.77       13.07      9.57 o 
  -8  -7   1        0.01       17.24      5.75 o 
  -7  -7   1        8.54        8.93      6.58 o 
  -6  -7   1        8.77       14.43      7.79 o 
  -5  -7   1      120.45      133.16     12.37 o 
  -4  -7   1      130.71      135.45     11.35 o 
  -3  -7   1       40.10       28.55      7.82 o 
  -2  -7   1        1.78        2.64      4.23 o 
  -1  -7   1        3.08        1.28      5.43 o 
   0  -7   1        5.74        6.15      3.49 o 
   1  -7   1       58.84       59.83      9.04 o 
   2  -7   1       58.83       63.67      8.90 o 
   3  -7   1      115.50      119.72     12.26 o 
   4  -7   1       36.85       45.13      9.77 o 
   5  -7   1       41.80       37.19      9.04 o 
   6  -7   1        0.36        1.04      8.69 o 
   7  -7   1        9.11        2.36     10.36 o 
  -9  -6   1        6.56        1.14      8.26 o 
  -8  -6   1       11.37       27.46      8.48 o 
  -7  -6   1        2.86        7.25      5.98 o 
  -6  -6   1      154.57      155.36     14.15 o 
  -5  -6   1      173.93      153.07     12.98 o 
  -4  -6   1      228.72      240.93     14.74 o 
  -3  -6   1      230.81      284.34     14.12 o 
  -2  -6   1      118.85      111.09      9.84 o 
  -1  -6   1       18.38       29.27      6.13 o 
   0  -6   1      119.75      118.48      6.53 o 
   1  -6   1       90.87       88.64      9.42 o 
   2  -6   1        5.21        3.03      4.44 o 
   3  -6   1       74.62      103.94     10.53 o 
   4  -6   1      193.46      209.11     14.69 o 
   5  -6   1      870.04      797.47     29.80 o 
   6  -6   1      111.85      103.81     13.67 o 
   7  -6   1        1.89        4.32      8.77 o 
   8  -6   1        0.03        6.04      7.72 o 
  -9  -5   1        3.99        1.06      6.31 o 
  -8  -5   1      140.72      131.68     13.44 o 
  -7  -5   1       11.47       13.43      6.72 o 
  -6  -5   1      130.48      102.08     11.72 o 
  -5  -5   1      335.48      300.68     15.41 o 
  -4  -5   1      412.37      343.90     15.64 o 
  -3  -5   1      112.76      103.52      7.96 o 
  -2  -5   1      137.62      116.88     10.89 o 
  -1  -5   1       83.74       78.23      8.05 o 
   0  -5   1      205.58      203.57      7.43 o 
   1  -5   1      159.72      168.09     10.22 o 
   2  -5   1       35.87       43.84      6.52 o 
   3  -5   1       32.11       29.15      6.49 o 
   4  -5   1        1.00        5.09      4.54 o 
   5  -5   1       25.17       34.18      7.38 o 
   6  -5   1       22.33       20.64      7.29 o 
   7  -5   1        5.24        9.29      9.29 o 
   8  -5   1       14.56       11.17      8.91 o 
 -10  -4   1       14.85       13.54      9.13 o 
  -9  -4   1        5.80       11.23      7.42 o 
  -8  -4   1        6.75       11.76      7.05 o 
  -7  -4   1       66.34       73.05      9.24 o 
  -6  -4   1       30.55       48.34      7.43 o 
  -5  -4   1        1.43        1.65      4.84 o 
  -4  -4   1      272.30      243.18     12.61 o 
  -3  -4   1      310.71      268.88     11.61 o 
  -2  -4   1      216.20      269.99      8.29 o 
  -1  -4   1      906.22      817.84     19.56 o 
   0  -4   1      536.16      426.43      9.30 o 
   1  -4   1        7.57        0.72      3.48 o 
   2  -4   1      774.78      790.07     19.40 o 
   3  -4   1       51.03       61.90      6.71 o 
   4  -4   1      739.81      734.43     22.33 o 
   5  -4   1      669.22      718.43     23.53 o 
   6  -4   1      157.52      140.56     12.03 o 
   7  -4   1        2.27        0.00      6.89 o 
   8  -4   1        2.52        7.17      6.71 o 
   9  -4   1       18.98       27.86      7.51 o 
 -10  -3   1        0.21        9.63      9.63 o 
  -9  -3   1       28.20       45.57      8.63 o 
  -8  -3   1       95.13      106.67     12.61 o 
  -7  -3   1       23.92       23.36      6.55 o 
  -6  -3   1        2.94        6.75      4.46 o 
  -5  -3   1       10.62        5.99      1.71 o 
  -4  -3   1      183.87      160.06      9.79 o 
  -3  -3   1      112.15       93.17      8.27 o 
  -2  -3   1       55.06       57.89      4.77 o 
  -1  -3   1        2.48        1.03      2.45 o 
   0  -3   1      138.39      151.57      5.54 o 
   1  -3   1     1711.95     1822.17     22.61 o 
   2  -3   1     1676.91     1803.77     24.31 o 
   3  -3   1      801.62      690.38     18.20 o 
   4  -3   1      800.11      829.41     21.39 o 
   5  -3   1        1.80        3.30      4.13 o 
   6  -3   1      167.00      157.62     11.83 o 
   7  -3   1       42.98       61.81      9.62 o 
   8  -3   1        0.09        3.73      6.03 o 
   9  -3   1        0.00        8.86      8.86 o 
 -10  -2   1        2.77        6.53      8.40 o 
  -9  -2   1       20.19       23.25      7.46 o 
  -8  -2   1      184.62      164.97     14.54 o 
  -7  -2   1        6.75        4.96      6.23 o 
  -6  -2   1      173.55      158.11     11.48 o 
  -5  -2   1      117.41      126.89      8.74 o 
  -4  -2   1       16.42       14.32      3.96 o 
  -3  -2   1       74.40       68.53      5.79 o 
  -2  -2   1      117.46      109.76      6.11 o 
  -1  -2   1      249.19      249.08      8.45 o 
   0  -2   1     1817.39     1736.95     29.04 o 
   1  -2   1     9584.32     9228.22    189.06 o 
   2  -2   1     1342.19     1391.70     18.80 o 
   3  -2   1      737.82      753.32     16.88 o 
   4  -2   1       71.99       68.08      6.56 o 
   5  -2   1        0.08        1.00      3.17 o 
   6  -2   1       57.65       60.80      6.69 o 
   7  -2   1        0.00        6.45      6.45 o 
   8  -2   1        4.05        4.35      7.64 o 
   9  -2   1       27.92       33.29     10.03 o 
  10  -2   1        0.18        5.66      7.86 o 
 -10  -1   1        0.79        9.57      9.57 o 
  -9  -1   1       34.70       22.66     10.12 o 
  -8  -1   1       35.99       45.13      8.77 o 
  -7  -1   1       36.85       33.72      7.93 o 
  -6  -1   1        0.01        3.74      3.74 o 
  -5  -1   1       43.54       38.73      5.77 o 
  -4  -1   1      134.90      113.37      7.63 o 
  -3  -1   1       55.57       57.01      4.83 o 
  -2  -1   1     2574.80     2635.91     24.14 o 
  -1  -1   1      970.39     1073.65     12.73 o 
   0  -1   1        0.45        1.55      1.22 o 
   1  -1   1      551.86      650.13     10.75 o 
   2  -1   1       92.42       88.42      5.07 o 
   3  -1   1      144.50      120.58      6.64 o 
   4  -1   1      353.01      311.11     11.75 o 
   5  -1   1       34.40       35.14      6.00 o 
   6  -1   1      333.17      319.06     15.29 o 
   7  -1   1        3.41        6.17      6.17 o 
   8  -1   1        5.28        0.82      6.20 o 
   9  -1   1       86.55       91.20     13.33 o 
  10  -1   1        1.24        1.03      8.33 o 
 -10   0   1        6.92       12.37      9.79 o 
  -9   0   1        0.25        3.90      7.79 o 
  -8   0   1       50.24       47.86      9.64 o 
  -7   0   1       39.51       42.47      7.25 o 
  -6   0   1       31.77       37.22      6.58 o 
  -5   0   1      275.50      263.72     11.56 o 
  -4   0   1       70.32       82.84      6.44 o 
  -3   0   1      944.31      981.74     17.08 o 
  -2   0   1      796.82      854.32     13.35 o 
  -1   0   1     3442.98     4027.06     22.26 o 
   0   0   1      124.20      118.54      2.91 o 
   1   0   1       11.38       16.83      2.81 o 
   2   0   1     3153.97     3075.13     24.17 o 
   3   0   1       82.53       78.76      3.96 o 
   4   0   1        2.28        0.93      3.77 o 
   5   0   1        9.36        9.26      3.86 o 
   6   0   1        2.75        3.81      4.53 o 
   7   0   1       23.43       11.43      6.61 o 
   8   0   1       41.95       48.74      9.39 o 
   9   0   1       31.10       20.03      8.90 o 
  10   0   1       30.37       48.01     10.76 o 
 -10   1   1        7.31       10.03      9.71 o 
  -9   1   1        0.52        6.90      7.22 o 
  -8   1   1       27.96       30.43      8.28 o 
  -7   1   1       86.49       82.35      9.62 o 
  -6   1   1       26.85       33.89      5.79 o 
  -5   1   1      400.33      378.59     15.48 o 
  -4   1   1      846.05      772.82     18.41 o 
  -3   1   1       38.31       27.41      5.13 o 
  -2   1   1     3244.71     3004.83     25.04 o 
  -1   1   1      518.40      447.33      7.77 o 
   0   1   1      418.86      533.25      5.20 o 
   1   1   1     3057.07     3499.01     20.55 o 
   2   1   1     5019.20     5163.11     30.48 o 
   3   1   1      182.90      163.49      8.89 o 
   4   1   1     1171.31     1362.10     21.93 o 
   5   1   1        0.23        6.35      3.60 o 
   6   1   1        0.80        1.25      4.88 o 
   7   1   1      371.70      370.78     19.52 o 
   8   1   1        0.42        4.85      7.01 o 
   9   1   1       24.34       35.91     10.62 o 
  10   1   1        4.20        5.35     10.04 o 
 -10   2   1        4.03       11.41      6.08 o 
  -9   2   1       48.98       69.37     11.52 o 
  -8   2   1        6.23        9.73      6.38 o 
  -7   2   1        2.75        0.75      5.76 o 
  -6   2   1      291.56      287.65     14.75 o 
  -5   2   1        0.02        1.95      3.80 o 
  -4   2   1       51.62       38.44      5.29 o 
  -3   2   1      221.26      243.60     10.13 o 
  -2   2   1     1815.49     2120.89     23.42 o 
  -1   2   1     6979.11     6471.88    157.70 o 
   0   2   1       18.37       19.73      3.38 o 
   1   2   1     3530.16     3872.81     26.98 o 
   2   2   1       41.95       50.81      3.34 o 
   3   2   1       65.55       49.18      4.48 o 
   4   2   1       19.23       17.84      3.26 o 
   5   2   1       71.90       86.65      6.85 o 
   6   2   1       97.75       98.69      8.31 o 
   7   2   1        0.08        1.79      3.48 o 
   8   2   1       12.14        2.96      7.06 o 
   9   2   1       46.74       28.59     10.32 o 
  10   2   1        0.14        9.15      6.79 o 
  -9   3   1        0.03        6.35      8.59 o 
  -8   3   1        0.02        6.52      6.08 o 
  -7   3   1       50.28       52.41      8.95 o 
  -6   3   1        4.30       11.98      4.35 o 
  -5   3   1        0.05        0.52      4.06 o 
  -4   3   1      129.76      137.81     10.79 o 
  -3   3   1       10.34       22.73      4.61 o 
  -2   3   1      451.18      460.21     13.23 o 
  -1   3   1      189.07      190.31      8.29 o 
   0   3   1     2094.24     2152.06     39.20 o 
   1   3   1        0.86        2.03      2.14 o 
   2   3   1        5.91       11.29      2.52 o 
   3   3   1       16.64       17.75      2.89 o 
   4   3   1        3.66        9.29      3.67 o 
   5   3   1       37.26       43.14      5.81 o 
   6   3   1       24.11       27.24      5.82 o 
   7   3   1        0.05        2.76      4.30 o 
   8   3   1        7.24        0.81      7.34 o 
   9   3   1        1.16        5.52      7.03 o 
  10   3   1        0.03       17.25      6.01 o 
  -9   4   1        5.36       29.06      8.33 o 
  -8   4   1        0.60        1.97      6.75 o 
  -7   4   1       19.32       19.84      7.52 o 
  -6   4   1      117.70      124.52     10.56 o 
  -5   4   1        5.44        3.71      5.08 o 
  -4   4   1       53.54       50.35      7.40 o 
  -3   4   1      220.43      223.06     11.56 o 
  -2   4   1       54.11       56.99      5.77 o 
  -1   4   1       79.94       76.86      6.01 o 
   0   4   1      384.21      401.88      9.00 o 
   1   4   1        1.40        0.32      2.38 o 
   2   4   1      163.60      155.05      8.48 o 
   3   4   1       56.77       64.54      5.78 o 
   4   4   1       42.31       40.22      5.70 o 
   5   4   1       21.20       23.47      5.98 o 
   6   4   1      260.20      238.72     14.66 o 
   7   4   1       62.83       51.08      9.36 o 
   8   4   1      403.21      392.01     21.07 o 
   9   4   1       15.97       12.08      8.55 o 
  10   4   1       17.20       18.93      9.41 o 
  -9   5   1       19.01       11.71      9.82 o 
  -8   5   1        0.62        0.00      7.40 o 
  -7   5   1       27.48       32.14      9.14 o 
  -6   5   1      143.38      143.43     13.69 o 
  -5   5   1      141.66      132.28     12.42 o 
  -4   5   1      155.52      167.96     11.39 o 
  -3   5   1       14.60       22.38      5.68 o 
  -2   5   1      307.80      297.98     13.02 o 
  -1   5   1       11.71        6.02      3.84 o 
   0   5   1        4.21        3.86      2.52 o 
   1   5   1       73.87       73.15      6.66 o 
   2   5   1       49.99       61.25      6.97 o 
   3   5   1        0.36        0.00      2.99 o 
   4   5   1        0.01        0.52      2.92 o 
   5   5   1      301.97      284.79     15.13 o 
   6   5   1      191.67      167.71     13.89 o 
   7   5   1       32.72       23.17      8.52 o 
   8   5   1       45.14       53.34     10.01 o 
   9   5   1        2.05       22.56      6.75 o 
  -8   6   1       41.53       42.39     10.60 o 
  -7   6   1        3.62        5.20      6.19 o 
  -6   6   1       92.40       94.39     11.77 o 
  -5   6   1        1.25        3.31      5.51 o 
  -4   6   1      307.26      339.30     18.42 o 
  -3   6   1        0.23        4.52      4.52 o 
  -2   6   1        1.80        4.58      3.30 o 
  -1   6   1       17.19       20.15      4.43 o 
   0   6   1      203.43      162.09     11.40 o 
   1   6   1      343.16      338.33     14.20 o 
   2   6   1      548.06      469.62     17.18 o 
   3   6   1      522.77      549.27     19.57 o 
   4   6   1      298.05      362.86     17.06 o 
   5   6   1      599.87      660.38     23.28 o 
   6   6   1      102.28      103.99     11.23 o 
   7   6   1        7.16        7.21      6.77 o 
   8   6   1       74.82       83.28     12.82 o 
   9   6   1        3.17        1.09      9.08 o 
  -7   7   1        4.94        6.82      8.37 o 
  -6   7   1        7.24        2.13      7.38 o 
  -5   7   1      147.60      138.26     14.25 o 
  -4   7   1        7.15       15.96      5.14 o 
  -3   7   1       45.68       47.87      8.40 o 
  -2   7   1      299.21      343.63     17.51 o 
  -1   7   1        0.61        0.00      3.90 o 
   0   7   1        1.05        2.10      3.21 o 
   1   7   1       11.57        7.82      5.74 o 
   2   7   1       21.38       21.62      5.19 o 
   3   7   1       75.87       48.20      9.08 o 
   4   7   1       71.49       69.26      8.74 o 
   5   7   1       34.82       51.42      8.30 o 
   6   7   1       17.88       14.75      7.96 o 
   7   7   1       19.92       34.95      7.90 o 
   8   7   1        0.09        3.23      7.21 o 
   9   7   1       12.21       17.57      9.37 o 
  -6   8   1        0.50       16.06      5.92 o 
  -5   8   1       22.44       37.12      8.60 o 
  -4   8   1        0.04        8.75      4.43 o 
  -3   8   1        0.46        4.53      6.56 o 
  -2   8   1      141.19      153.59     13.71 o 
  -1   8   1       40.17       40.97      8.57 o 
   0   8   1      161.26      148.82      8.92 o 
   1   8   1       41.07       38.49      7.53 o 
   2   8   1       19.20       21.25      6.42 o 
   3   8   1       41.14       34.29      9.04 o 
   4   8   1      103.21      135.36     12.35 o 
   5   8   1        1.00        4.35      6.37 o 
   6   8   1        1.56       17.24      7.02 o 
   7   8   1        2.08       10.39      6.57 o 
   8   8   1        6.11        2.29      7.51 o 
  -5   9   1        0.09        2.36      7.54 o 
  -4   9   1        0.92        0.00      8.57 o 
  -3   9   1        5.68        7.34      8.15 o 
  -2   9   1        8.53       23.60      8.36 o 
  -1   9   1       65.59       58.93     10.35 o 
   0   9   1      115.88      111.34      9.14 o 
   1   9   1       19.34       16.33      8.16 o 
   2   9   1        0.29       10.29      5.94 o 
   3   9   1       81.04       75.60     11.91 o 
   4   9   1        0.58        0.95      6.00 o 
   5   9   1       23.71       23.39     10.39 o 
   6   9   1        9.41       12.49      8.02 o 
   7   9   1        1.31        1.13      8.51 o 
  -4  10   1        0.09        3.72      6.43 o 
  -3  10   1       16.43       20.14      9.50 o 
  -2  10   1        0.40        3.45      8.51 o 
  -1  10   1       94.16      102.31     14.47 o 
   0  10   1       32.26       20.24      7.37 o 
   1  10   1       59.86       55.52     10.97 o 
   2  10   1       35.49       29.49      9.94 o 
   3  10   1       11.58       16.92      9.40 o 
   4  10   1        5.11        6.10      7.13 o 
   5  10   1        1.05       16.02      6.13 o 
   6  10   1        3.62        5.61      7.82 o 
  -1  11   1        1.82       11.11      8.74 o 
   0  11   1        0.75        2.92     11.32 o 
   1  11   1        4.81       15.66      8.78 o 
   2  11   1       13.96       12.10      8.89 o 
   3  11   1        0.06        8.84      7.82 o 
  -4 -10   2        3.72        5.65      9.15 o 
  -3 -10   2       10.12       19.95      7.65 o 
  -2 -10   2       39.92       32.68      9.59 o 
  -1 -10   2        0.58        4.41      7.81 o 
   0 -10   2       53.40       52.08     15.18 o 
   1 -10   2       49.22       65.93     12.55 o 
   2 -10   2        4.53        1.14      8.65 o 
   3 -10   2        1.72        2.48      8.22 o 
  -6  -9   2        1.30        2.23      8.61 o 
  -5  -9   2        1.27        8.63      7.12 o 
  -4  -9   2        8.98       20.47      8.49 o 
  -3  -9   2       19.34       17.73      9.96 o 
  -2  -9   2       32.06       34.54     10.24 o 
  -1  -9   2        0.25        1.89      7.97 o 
   0  -9   2      150.66      167.04     11.44 o 
   1  -9   2        7.63        9.18      6.32 o 
   2  -9   2        0.17        3.23      8.41 o 
   3  -9   2        3.23        8.87      7.83 o 
   4  -9   2       10.48       10.65      8.46 o 
   5  -9   2        0.40        2.47      6.97 o 
  -7  -8   2       11.23       15.74      9.64 o 
  -6  -8   2        0.11        4.12      6.08 o 
  -5  -8   2       31.91       24.23      9.61 o 
  -4  -8   2       53.74       77.97     12.23 o 
  -3  -8   2      368.11      352.56     20.83 o 
  -2  -8   2      211.93      209.14     15.60 o 
  -1  -8   2       50.29       49.71      8.98 o 
   0  -8   2       72.01       64.38      6.59 o 
   1  -8   2       15.56       28.52      7.47 o 
   2  -8   2      620.37      598.23     27.87 o 
   3  -8   2       79.01       93.38     12.88 o 
   4  -8   2        2.53        7.38      6.80 o 
   5  -8   2        2.17        2.29      8.63 o 
   6  -8   2        0.09        8.50      8.50 o 
  -8  -7   2        5.93        7.92      8.90 o 
  -7  -7   2       34.96       38.58     10.89 o 
  -6  -7   2       22.24       19.90      9.19 o 
  -5  -7   2       81.87       93.90     12.86 o 
  -4  -7   2      258.48      228.16     16.45 o 
  -3  -7   2       24.47       31.59      5.49 o 
  -2  -7   2        9.38       16.05      5.68 o 
  -1  -7   2        0.56        6.22      6.22 o 
   0  -7   2        1.31        9.58      3.78 o 
   1  -7   2        1.63        1.43      5.40 o 
   2  -7   2       81.47       81.90     11.25 o 
   3  -7   2       39.78       36.55      8.23 o 
   4  -7   2      129.13      129.33     13.46 o 
   5  -7   2        0.87       10.12      6.32 o 
   6  -7   2       44.38       61.09     11.94 o 
   7  -7   2        0.33        3.62      8.15 o 
  -9  -6   2        3.61        1.17      8.19 o 
  -8  -6   2        7.62        0.00      6.97 o 
  -7  -6   2        3.46        3.84      6.91 o 
  -6  -6   2       14.10        6.87      8.18 o 
  -5  -6   2        8.15       12.93      5.18 o 
  -4  -6   2        5.54        4.80      5.54 o 
  -3  -6   2       28.46       19.91      6.32 o 
  -2  -6   2      223.48      208.45     12.45 o 
  -1  -6   2       22.87       26.92      5.84 o 
   0  -6   2       18.97       15.52      7.34 o 
   1  -6   2      267.46      256.85     13.64 o 
   2  -6   2       30.19       37.28      7.11 o 
   3  -6   2       28.81       21.54      6.46 o 
   4  -6   2      589.10      619.14     24.67 o 
   5  -6   2      125.96      121.16     12.30 o 
   6  -6   2       63.42       78.27     10.95 o 
   7  -6   2       35.78       44.37     10.38 o 
   8  -6   2        0.56        7.40      7.40 o 
  -9  -5   2        3.42       14.62      6.82 o 
  -8  -5   2        6.11        4.06      7.68 o 
  -7  -5   2        1.09        1.76      7.44 o 
  -6  -5   2       18.77       21.51      6.17 o 
  -5  -5   2       30.47       47.52      7.34 o 
  -4  -5   2        0.17        0.00      5.02 o 
  -3  -5   2        6.55        9.92      3.20 o 
  -2  -5   2      192.30      214.96     11.06 o 
  -1  -5   2       86.20      109.25      8.47 o 
   0  -5   2        7.51        5.49      2.48 o 
   1  -5   2       61.03       54.48      6.18 o 
   2  -5   2      273.39      250.51     12.58 o 
   3  -5   2       64.57       54.11      6.96 o 
   4  -5   2      178.88      148.47     12.35 o 
   5  -5   2      101.90      115.90     12.61 o 
   6  -5   2       41.48       41.11     10.51 o 
   7  -5   2       55.33       63.13      9.94 o 
   8  -5   2       56.39       54.38     12.39 o 
  -9  -4   2        1.39        2.18      7.65 o 
  -8  -4   2       37.83       20.91      9.80 o 
  -7  -4   2      414.55      418.04     21.58 o 
  -6  -4   2        1.16        4.93      4.29 o 
  -5  -4   2       15.55       16.06      5.36 o 
  -4  -4   2      108.62       78.83      9.49 o 
  -3  -4   2      199.85      170.18     12.34 o 
  -2  -4   2      373.30      423.51     11.25 o 
  -1  -4   2     1100.27     1122.51     20.31 o 
   0  -4   2      391.62      318.10      8.53 o 
   1  -4   2      433.69      480.28     15.06 o 
   2  -4   2      627.54      634.52     18.03 o 
   3  -4   2       36.89       43.01      5.49 o 
   4  -4   2      181.59      195.93     11.68 o 
   5  -4   2      117.23      113.74     10.99 o 
   6  -4   2       33.90       36.80      7.47 o 
   7  -4   2       73.86       94.32     11.58 o 
   8  -4   2        8.80        8.34      8.11 o 
   9  -4   2        5.85       16.38      9.68 o 
 -10  -3   2        5.38        4.62      8.38 o 
  -9  -3   2        0.73        0.00      6.29 o 
  -8  -3   2        1.15        5.40      8.60 o 
  -7  -3   2        5.33       13.93      7.28 o 
  -6  -3   2       13.61        7.22      2.01 o 
  -5  -3   2        8.66       16.70      5.43 o 
  -4  -3   2      342.69      302.74     13.26 o 
  -3  -3   2     1300.65     1171.66     22.95 o 
  -2  -3   2       68.83       76.46      5.92 o 
  -1  -3   2       53.64       70.40      5.21 o 
   0  -3   2      787.64      822.06     11.27 o 
   1  -3   2      297.96      303.76     10.44 o 
   2  -3   2       59.54       62.21      5.63 o 
   3  -3   2     3263.15     3509.60     37.37 o 
   4  -3   2        0.01        4.38      4.38 o 
   5  -3   2      120.38      141.85     10.07 o 
   6  -3   2      297.84      300.03     15.85 o 
   7  -3   2       21.38        7.26      8.44 o 
   8  -3   2        5.08        2.81      7.16 o 
   9  -3   2       12.08       11.93      6.94 o 
 -10  -2   2        1.18        2.30      7.23 o 
  -9  -2   2        5.96        9.31      8.64 o 
  -8  -2   2        2.69        4.49      6.51 o 
  -7  -2   2      173.32      171.21     13.81 o 
  -6  -2   2       28.12       28.54      5.84 o 
  -5  -2   2        4.23        1.07      4.35 o 
  -4  -2   2     2326.63     2531.37     32.87 o 
  -3  -2   2     1060.81      932.68     17.99 o 
  -2  -2   2      114.59      109.88      8.55 o 
  -1  -2   2      368.02      434.20      8.95 o 
   0  -2   2       27.40       17.76      3.47 o 
   1  -2   2      206.38      211.04      8.10 o 
   2  -2   2     2496.67     2703.71     27.15 o 
   3  -2   2     1459.40     1524.69     22.57 o 
   4  -2   2       45.28       64.21      5.94 o 
   5  -2   2       83.17       61.67      7.10 o 
   6  -2   2       23.43       25.35      6.26 o 
   7  -2   2        2.67        9.53      4.45 o 
   8  -2   2      122.43      100.95     13.54 o 
   9  -2   2       15.33       15.21      9.14 o 
  10  -2   2       20.17       24.02      9.93 o 
 -10  -1   2       22.33       24.52      9.07 o 
  -9  -1   2        0.01       12.41      7.19 o 
  -8  -1   2       88.88       85.40     13.01 o 
  -7  -1   2       60.65       59.63      9.71 o 
  -6  -1   2        1.44        5.35      5.35 o 
  -5  -1   2        0.02        5.66      3.51 o 
  -4  -1   2      544.26      526.08     16.41 o 
  -3  -1   2     2623.38     3171.54     32.29 o 
  -2  -1   2     3994.25     4398.18     33.50 o 
  -1  -1   2    17371.77    15555.85    237.72 o 
   0  -1   2      514.04      425.40     14.60 o 
   1  -1   2     1320.64     1499.96     16.71 o 
   2  -1   2     4380.71     5039.23     33.88 o 
   3  -1   2      444.63      511.46     13.67 o 
   4  -1   2        6.75        3.64      2.95 o 
   5  -1   2       14.02       17.78      4.84 o 
   6  -1   2      149.39      146.78     10.86 o 
   7  -1   2       47.13       56.45      8.54 o 
   8  -1   2       53.05       47.08      8.50 o 
   9  -1   2        0.71        1.90      7.70 o 
  10  -1   2       68.63       77.25     11.66 o 
 -10   0   2       20.50       27.26      7.57 o 
  -9   0   2       14.28       15.47      6.70 o 
  -8   0   2      301.53      295.82     17.09 o 
  -7   0   2      121.10      147.19     10.84 o 
  -6   0   2       36.54       17.34      6.67 o 
  -5   0   2      304.85      271.47     12.49 o 
  -4   0   2      142.21      110.66      7.70 o 
  -3   0   2        0.00        0.84      2.12 o 
  -2   0   2     1201.36     1123.94     16.13 o 
  -1   0   2     7824.19     7267.06    144.13 o 
   0   0   2     1248.18     1184.03     13.27 o 
   1   0   2       19.25       20.96      4.33 o 
   2   0   2      255.72      315.57      8.90 o 
   3   0   2        9.37        7.99      2.47 o 
   4   0   2       13.18        8.65      2.88 o 
   5   0   2       25.10       14.48      4.30 o 
   6   0   2      271.88      235.20     13.43 o 
   7   0   2      253.21      254.22     15.75 o 
   8   0   2      154.00      159.66     14.62 o 
   9   0   2        0.28        7.90      5.60 o 
  10   0   2       27.16       42.59     11.13 o 
 -10   1   2        2.43        5.49      8.34 o 
  -9   1   2        0.56        4.72      5.64 o 
  -8   1   2       18.50       24.10      7.36 o 
  -7   1   2      297.53      299.13     15.73 o 
  -6   1   2       24.78       23.55      5.49 o 
  -5   1   2        2.43        5.55      3.70 o 
  -4   1   2     1287.65     1391.07     22.00 o 
  -3   1   2     1352.78     1496.84     20.45 o 
  -2   1   2       39.61       33.00      3.43 o 
  -1   1   2      705.67      841.66     12.34 o 
   0   1   2     5687.11     6352.39     85.80 o 
   1   1   2     1760.04     2198.52     18.39 o 
   2   1   2       58.46       57.89      4.28 o 
   3   1   2      393.23      369.38     11.48 o 
   4   1   2      400.20      441.59     14.83 o 
   5   1   2      708.88      730.44     21.26 o 
   6   1   2       67.85       70.99      8.91 o 
   7   1   2       68.67       71.57     10.92 o 
   8   1   2      173.44      197.81     17.90 o 
   9   1   2      140.13      136.71     16.45 o 
  10   1   2       33.45       40.06     12.34 o 
 -10   2   2        0.60        7.98      6.32 o 
  -9   2   2       20.74       20.32      9.47 o 
  -8   2   2       28.49       23.63      8.40 o 
  -7   2   2       47.87       58.79      8.68 o 
  -6   2   2      253.95      253.84     14.07 o 
  -5   2   2      283.90      320.94     13.83 o 
  -4   2   2      145.04      124.92      8.32 o 
  -3   2   2        5.42       13.70      3.82 o 
  -2   2   2       29.29       29.89      4.37 o 
  -1   2   2      143.37      107.41      5.33 o 
   0   2   2       30.50       22.13      3.01 o 
   1   2   2     1902.24     1926.94     18.95 o 
   2   2   2     1701.75     1636.45     19.01 o 
   3   2   2        0.28        6.15      2.26 o 
   4   2   2       36.48       39.75      5.04 o 
   5   2   2       99.17       97.54      7.83 o 
   6   2   2      170.42      165.54     10.71 o 
   7   2   2       39.65       30.31      6.81 o 
   8   2   2        5.79       10.57      5.33 o 
   9   2   2      399.63      421.95     24.99 o 
  10   2   2       21.85       45.54     10.57 o 
  -9   3   2       17.82        8.55      8.03 o 
  -8   3   2       17.19       15.89      7.89 o 
  -7   3   2       33.34       42.97      7.28 o 
  -6   3   2       67.51       86.57      9.16 o 
  -5   3   2      108.40      116.22      9.59 o 
  -4   3   2      339.09      396.35     14.92 o 
  -3   3   2       57.52       79.97      7.16 o 
  -2   3   2        4.46        2.74      2.33 o 
  -1   3   2       66.58       66.71      5.04 o 
   0   3   2      223.48      191.60      9.39 o 
   1   3   2     1176.47     1128.90     16.96 o 
   2   3   2      442.34      433.45     12.17 o 
   3   3   2      354.88      378.87     12.04 o 
   4   3   2     1220.86     1368.16     23.06 o 
   5   3   2       86.68       78.53      7.25 o 
   6   3   2       96.11       85.28      8.04 o 
   7   3   2       55.23       49.15      7.82 o 
   8   3   2      211.32      185.83     15.48 o 
   9   3   2       30.05       18.51      8.77 o 
  10   3   2        1.62        0.96      7.67 o 
  -9   4   2        2.57        1.07      8.94 o 
  -8   4   2       24.34       32.82      9.24 o 
  -7   4   2       60.23       66.49     10.32 o 
  -6   4   2       47.05       44.19      8.47 o 
  -5   4   2      150.04      141.81     11.37 o 
  -4   4   2       27.44       29.33      5.39 o 
  -3   4   2        4.62        4.82      3.89 o 
  -2   4   2       22.73       24.34      5.43 o 
  -1   4   2        6.57        8.42      3.08 o 
   0   4   2     1717.51     1766.69     31.25 o 
   1   4   2      217.26      204.58      9.17 o 
   2   4   2      613.95      587.81     15.61 o 
   3   4   2      301.84      284.40     12.03 o 
   4   4   2        2.23        0.00      2.92 o 
   5   4   2      300.81      342.06     15.24 o 
   6   4   2       27.15       31.44      7.12 o 
   7   4   2        0.49        3.59      5.64 o 
   8   4   2        0.34        7.18      7.18 o 
   9   4   2        5.42        0.92      7.71 o 
  10   4   2        4.20       10.52      5.61 o 
  -9   5   2       20.92       25.74     10.19 o 
  -8   5   2       22.65       39.42      8.68 o 
  -7   5   2       89.68       86.82     12.06 o 
  -6   5   2      154.43      144.56     13.52 o 
  -5   5   2      309.24      287.46     16.99 o 
  -4   5   2       70.62       60.34      8.15 o 
  -3   5   2        0.71       10.03      3.23 o 
  -2   5   2      180.13      193.12     10.98 o 
  -1   5   2       35.04       24.15      4.33 o 
   0   5   2      241.14      253.54     21.77 o 
   1   5   2     1363.45     1607.17     25.64 o 
   2   5   2       90.21      114.78      7.78 o 
   3   5   2       53.93       68.70      6.96 o 
   4   5   2       41.86       40.65      5.99 o 
   5   5   2       31.43       42.55      6.88 o 
   6   5   2        1.12        3.49      5.07 o 
   7   5   2       29.79       31.39      9.18 o 
   8   5   2       35.92       44.23     10.07 o 
   9   5   2       16.88       19.67      8.15 o 
  10   5   2        7.18       12.57      9.20 o 
  -8   6   2        3.11       10.23      8.61 o 
  -7   6   2       31.90       24.76      8.80 o 
  -6   6   2       66.98       44.07     11.71 o 
  -5   6   2        1.12       10.53      6.37 o 
  -4   6   2      690.16      678.21     24.26 o 
  -3   6   2       40.51       43.51      6.95 o 
  -2   6   2      203.20      215.06     12.58 o 
  -1   6   2      383.35      392.26     16.05 o 
   0   6   2      443.85      407.42     14.49 o 
   1   6   2      184.59      157.86     10.20 o 
   2   6   2        4.48        1.55      4.74 o 
   3   6   2       55.23       67.79      7.65 o 
   4   6   2      166.63      197.81     12.13 o 
   5   6   2       94.86       95.47     10.50 o 
   6   6   2        9.83       19.34      6.02 o 
   7   6   2       28.32       32.68      7.49 o 
   8   6   2        3.67        1.96      8.37 o 
   9   6   2        2.29        9.96      6.96 o 
  -7   7   2       13.07       21.46      9.64 o 
  -6   7   2        7.32        8.23      8.12 o 
  -5   7   2        0.54        2.78      6.24 o 
  -4   7   2      181.69      197.45     15.38 o 
  -3   7   2       24.92       29.16      6.47 o 
  -2   7   2       11.14       10.31      5.75 o 
  -1   7   2      166.15      152.17     12.24 o 
   0   7   2        6.00        2.91      3.66 o 
   1   7   2       69.25       72.69      8.54 o 
   2   7   2        8.02       13.41      4.68 o 
   3   7   2        0.57        3.23      5.22 o 
   4   7   2       21.39       24.46      7.28 o 
   5   7   2       41.99       30.08      9.39 o 
   6   7   2        0.21        0.86      5.61 o 
   7   7   2        0.15        4.77      6.30 o 
   8   7   2       29.88       35.31     11.88 o 
   9   7   2       61.41       66.55     14.47 o 
  -6   8   2        1.04        8.20      8.20 o 
  -5   8   2       27.60       44.95     10.34 o 
  -4   8   2      130.73      136.15     14.76 o 
  -3   8   2       92.94      117.27     12.45 o 
  -2   8   2        7.84        1.68      6.78 o 
  -1   8   2      152.96      131.02     12.56 o 
   0   8   2        7.31        5.88      4.22 o 
   1   8   2      470.11      428.72     20.39 o 
   2   8   2       24.90       20.91      7.67 o 
   3   8   2       33.47       37.58      8.31 o 
   4   8   2        2.69        5.61      4.87 o 
   5   8   2       58.58       69.50     10.02 o 
   6   8   2       16.25       12.31      9.10 o 
   7   8   2        3.00        7.26      7.69 o 
   8   8   2       11.48       13.60      8.32 o 
  -5   9   2        0.01        0.00      7.60 o 
  -4   9   2       15.18       18.58      7.93 o 
  -3   9   2       40.32       58.32      9.90 o 
  -2   9   2        2.24        3.86      6.57 o 
  -1   9   2      189.06      161.09     15.76 o 
   0   9   2       20.15       34.32      8.77 o 
   1   9   2       90.32       50.45     12.18 o 
   2   9   2       16.17       21.91      7.83 o 
   3   9   2      131.04      111.00     12.02 o 
   4   9   2       33.15       33.65      7.80 o 
   5   9   2       13.04        3.90      7.69 o 
   6   9   2      101.56       68.37     14.18 o 
   7   9   2        8.20        9.96      8.81 o 
  -4  10   2        0.06        9.75      6.93 o 
  -3  10   2       43.06       37.23     10.00 o 
  -2  10   2        0.19        2.27      8.43 o 
  -1  10   2       86.66       67.07     12.39 o 
   0  10   2        8.24       16.09     12.34 o 
   1  10   2       52.10       61.25     11.02 o 
   2  10   2        0.07        2.95      6.53 o 
   3  10   2       11.71        9.83      8.26 o 
   4  10   2       12.04       14.22      7.16 o 
   5  10   2        4.86       13.79      8.33 o 
   6  10   2       14.28        6.68      8.21 o 
  -2  11   2        2.82       10.00      8.31 o 
  -1  11   2        9.18       18.13     10.48 o 
   0  11   2       14.95        5.86      7.39 o 
   1  11   2        9.53       13.18      6.02 o 
   2  11   2        8.03        7.54      8.06 o 
   3  11   2       25.15       22.92      9.48 o 
   4  11   2       15.18       18.86      8.93 o 
  -4 -10   3        2.60        2.35      6.63 o 
  -3 -10   3       16.92        4.55      9.86 o 
  -2 -10   3       69.01       83.47     13.66 o 
  -1 -10   3        7.20        6.71      8.69 o 
   0 -10   3       12.03       14.57     12.00 o 
   1 -10   3        3.25        5.92      8.19 o 
   2 -10   3        8.46       22.04      7.95 o 
  -6  -9   3        8.56       10.65      9.36 o 
  -5  -9   3       13.34       10.16      9.39 o 
  -4  -9   3        5.66       20.36      7.92 o 
  -3  -9   3        0.93        1.00      9.39 o 
  -2  -9   3       29.39       33.13     11.08 o 
  -1  -9   3        3.83        0.00      7.68 o 
   0  -9   3        1.25        5.87      5.87 o 
   1  -9   3       68.25       78.77     13.20 o 
   2  -9   3       14.67        3.23      8.31 o 
   3  -9   3        0.66        9.23      8.66 o 
   4  -9   3       24.04       19.37     10.54 o 
  -7  -8   3        0.77        4.68      7.28 o 
  -6  -8   3        2.58        5.52      8.95 o 
  -5  -8   3       11.67       23.52      8.65 o 
  -4  -8   3       37.02       31.48      8.32 o 
  -3  -8   3       70.86       72.27     10.28 o 
  -2  -8   3      204.96      239.87     16.64 o 
  -1  -8   3      167.83      196.48     14.45 o 
   0  -8   3       25.93       21.36      6.03 o 
   1  -8   3      258.63      271.49     18.36 o 
   2  -8   3       48.58       58.58     10.19 o 
   3  -8   3        3.55        8.41      8.41 o 
   4  -8   3        1.57        3.24      7.29 o 
   5  -8   3        8.83        9.34      8.76 o 
   6  -8   3        8.34       17.49     10.34 o 
  -8  -7   3        4.40        4.80      9.06 o 
  -7  -7   3        2.28        7.77      7.77 o 
  -6  -7   3        0.22        0.00      6.47 o 
  -5  -7   3        2.32        1.78      7.21 o 
  -4  -7   3      220.43      225.62     16.50 o 
  -3  -7   3       73.69       71.52     10.15 o 
  -2  -7   3       20.69       26.53      7.25 o 
  -1  -7   3        5.71        5.72      5.94 o 
   0  -7   3        7.21       13.39      3.55 o 
   1  -7   3        1.52        6.28      6.28 o 
   2  -7   3      627.23      674.78     26.53 o 
   3  -7   3       85.85       73.17     10.84 o 
   4  -7   3      117.45      123.30     13.02 o 
   5  -7   3        4.75        4.14      7.37 o 
   6  -7   3        8.36        1.16      9.55 o 
   7  -7   3       11.08        9.98      5.55 o 
  -8  -6   3        2.17       13.46      9.12 o 
  -7  -6   3        0.14        0.00      6.60 o 
  -6  -6   3        6.50        4.56      7.34 o 
  -5  -6   3       61.67       52.43      9.45 o 
  -4  -6   3       10.55        5.09      7.15 o 
  -3  -6   3       59.87       81.99      8.87 o 
  -2  -6   3       16.40       17.35      6.04 o 
  -1  -6   3      186.23      158.30     10.72 o 
   0  -6   3        0.04        1.46      3.22 o 
   1  -6   3        8.18        9.88      4.14 o 
   2  -6   3      143.38      125.26     11.18 o 
   3  -6   3      144.85      163.93     13.55 o 
   4  -6   3        1.03        1.68      5.78 o 
   5  -6   3       35.92       35.23     10.05 o 
   6  -6   3       23.56       17.23     10.50 o 
   7  -6   3       19.98       22.70     10.49 o 
   8  -6   3        1.37        6.28      8.74 o 
  -9  -5   3       11.88       24.67      8.41 o 
  -8  -5   3        1.12        1.02      7.30 o 
  -7  -5   3       21.51        5.60      7.95 o 
  -6  -5   3        4.59        3.31      5.86 o 
  -5  -5   3      158.98      214.03     13.25 o 
  -4  -5   3       97.46       87.80      9.27 o 
  -3  -5   3      150.49      139.87     12.80 o 
  -2  -5   3      166.82      136.84     11.71 o 
  -1  -5   3       47.80       34.21      6.27 o 
   0  -5   3      290.25      302.72      9.43 o 
   1  -5   3        0.53        1.03      3.58 o 
   2  -5   3       51.51       76.51      7.76 o 
   3  -5   3       19.54       37.68      6.30 o 
   4  -5   3      107.16      124.29     11.24 o 
   5  -5   3       31.80       32.69      7.87 o 
   6  -5   3        1.80        8.02      5.57 o 
   7  -5   3       13.35       16.34      8.90 o 
   8  -5   3        2.59       31.12      8.20 o 
  -9  -4   3        1.40       15.81      6.40 o 
  -8  -4   3       60.45       52.20     10.85 o 
  -7  -4   3       84.35       86.97     10.53 o 
  -6  -4   3       63.36       53.73      8.90 o 
  -5  -4   3       60.51       56.77      7.63 o 
  -4  -4   3       92.27       89.25      8.54 o 
  -3  -4   3      289.97      284.30     13.07 o 
  -2  -4   3      666.87      579.21     17.03 o 
  -1  -4   3      854.91      946.96     21.05 o 
   0  -4   3       73.50       64.59      4.84 o 
   1  -4   3      223.63      201.76     10.06 o 
   2  -4   3      582.84      591.27     17.59 o 
   3  -4   3      623.83      652.98     19.90 o 
   4  -4   3      707.86      685.07     22.74 o 
   5  -4   3      217.54      207.35     14.00 o 
   6  -4   3      305.67      301.37     17.69 o 
   7  -4   3        0.17        4.62      5.83 o 
   8  -4   3       64.33       49.42     10.86 o 
   9  -4   3       16.94       10.63      9.42 o 
 -10  -3   3       14.26        8.68     12.02 o 
  -9  -3   3        0.05        7.08      7.08 o 
  -8  -3   3        0.86        3.89      5.50 o 
  -7  -3   3      140.74      138.98     13.55 o 
  -6  -3   3        1.78        6.30      8.29 o 
  -5  -3   3       59.44       57.18      7.98 o 
  -4  -3   3        0.04        4.23      4.23 o 
  -3  -3   3      448.37      591.42     17.54 o 
  -2  -3   3      514.77      561.75     15.86 o 
  -1  -3   3      101.66       78.75      7.31 o 
   0  -3   3       10.39       13.93      2.36 o 
   1  -3   3        4.49       12.84      3.46 o 
   2  -3   3      155.29      131.27      9.92 o 
   3  -3   3      673.00      651.70     19.09 o 
   4  -3   3      190.78      174.98     10.95 o 
   5  -3   3      133.02      129.85     10.68 o 
   6  -3   3        4.99        3.44      5.01 o 
   7  -3   3        3.95        7.15      7.15 o 
   8  -3   3        1.70        3.80      6.07 o 
   9  -3   3       19.27       27.51      8.55 o 
 -10  -2   3       18.16        8.90      8.90 o 
  -9  -2   3       23.48       29.28     10.52 o 
  -8  -2   3        0.04        4.89      5.72 o 
  -7  -2   3      127.47      135.24     13.80 o 
  -6  -2   3       95.31      108.79     11.50 o 
  -5  -2   3       17.01       22.89      5.44 o 
  -4  -2   3      389.68      390.96     15.25 o 
  -3  -2   3     1275.13     1088.56     20.50 o 
  -2  -2   3     5652.51     5509.36     41.61 o 
  -1  -2   3      581.07      749.72     12.40 o 
   0  -2   3      218.97      280.27      5.43 o 
   1  -2   3        2.66        0.85      3.24 o 
   2  -2   3      815.38      946.59     18.26 o 
   3  -2   3      832.21     1012.47     20.31 o 
   4  -2   3      131.30      167.89      9.83 o 
   5  -2   3      628.06      630.69     20.05 o 
   6  -2   3        1.71        5.61      4.70 o 
   7  -2   3      285.58      268.42     17.57 o 
   8  -2   3      189.45      167.56     15.97 o 
   9  -2   3        0.33        7.27      7.91 o 
  10  -2   3       23.82       17.42      8.82 o 
 -10  -1   3        0.08        6.41      9.96 o 
  -9  -1   3        0.27        1.10      6.89 o 
  -8  -1   3       15.74       18.28      8.30 o 
  -7  -1   3        1.33        8.01      5.42 o 
  -6  -1   3       90.94      109.24      9.87 o 
  -5  -1   3      305.41      330.94     15.23 o 
  -4  -1   3      340.65      348.60     14.11 o 
  -3  -1   3      325.13      271.23     11.53 o 
  -2  -1   3    12882.03    12242.01    260.68 o 
  -1  -1   3     6722.14     6341.84    163.32 o 
   0  -1   3      906.40      929.06      9.95 o 
   1  -1   3       96.94      100.70      4.28 o 
   2  -1   3       36.47       39.42      3.61 o 
   3  -1   3        4.07        2.21      3.11 o 
   4  -1   3      541.24      481.25     15.26 o 
   5  -1   3       56.35       52.86      7.03 o 
   6  -1   3       24.35       24.15      5.73 o 
   7  -1   3        0.25        5.86      5.86 o 
   8  -1   3        0.63        6.08      6.08 o 
   9  -1   3       53.74       47.83     11.90 o 
  10  -1   3        0.22        7.70      7.70 o 
 -10   0   3        1.94        5.54      7.69 o 
  -9   0   3        3.26        3.03      9.41 o 
  -8   0   3        0.09        5.28      6.49 o 
  -7   0   3       75.79       80.94     10.26 o 
  -6   0   3      165.67      161.31     11.43 o 
  -5   0   3      183.25      177.06     10.57 o 
  -4   0   3        2.22        7.13      3.51 o 
  -3   0   3      173.15      161.07      9.95 o 
  -2   0   3       93.31      119.14      5.07 o 
  -1   0   3       21.16       15.47      2.83 o 
   0   0   3      772.42      836.46     29.34 o 
   1   0   3    11159.91    10667.13    189.67 o 
   2   0   3       66.62       71.84      5.24 o 
   3   0   3       96.94       91.49      7.40 o 
   4   0   3       68.66       63.49      6.82 o 
   5   0   3      358.59      303.93     13.65 o 
   6   0   3       15.33       14.11      5.73 o 
   7   0   3        1.90        3.58      4.56 o 
   8   0   3        0.45        2.54      5.76 o 
   9   0   3       27.88       34.18      9.46 o 
  10   0   3       34.69       28.64     12.29 o 
 -10   1   3       10.34       14.02      7.92 o 
  -9   1   3        7.14       12.48      7.66 o 
  -8   1   3       34.37       26.37      8.41 o 
  -7   1   3       96.59       84.15      9.02 o 
  -6   1   3      572.47      537.05     19.39 o 
  -5   1   3      129.76      121.60      8.87 o 
  -4   1   3       96.76      105.76      7.67 o 
  -3   1   3      573.88      560.00     15.18 o 
  -2   1   3      546.18      651.86     13.21 o 
  -1   1   3        0.16        2.17      1.72 o 
   0   1   3     4872.17     5066.43     90.43 o 
   1   1   3      140.21      153.96      6.82 o 
   2   1   3      333.88      455.91     11.72 o 
   3   1   3      212.72      286.98     10.95 o 
   4   1   3        6.95       10.49      4.62 o 
   5   1   3       69.54       80.64      8.22 o 
   6   1   3       45.34       51.47      7.37 o 
   7   1   3       19.53       32.82      7.69 o 
   8   1   3       26.68       48.94      8.85 o 
   9   1   3       41.81       59.80     10.18 o 
  10   1   3       37.54       25.23     12.13 o 
 -10   2   3        0.03        4.37      7.34 o 
  -9   2   3        1.12        5.90      5.39 o 
  -8   2   3       38.70       54.25      9.94 o 
  -7   2   3        0.94        2.89      5.18 o 
  -6   2   3        0.29        2.33      3.89 o 
  -5   2   3      346.20      323.51     14.02 o 
  -4   2   3       35.06       36.96      4.72 o 
  -3   2   3      606.72      571.87     14.95 o 
  -2   2   3       61.46       65.48      5.28 o 
  -1   2   3       69.63       69.42      5.18 o 
   0   2   3      691.42      754.61      8.79 o 
   1   2   3    21741.68    19106.16    271.54 o 
   2   2   3      284.24      236.13      8.50 o 
   3   2   3        8.63        0.60      2.49 o 
   4   2   3     1521.14     1355.56     24.23 o 
   5   2   3      471.60      448.13     16.48 o 
   6   2   3      183.68      169.02     11.66 o 
   7   2   3       14.55        2.90      6.82 o 
   8   2   3        8.24       12.61      6.31 o 
   9   2   3        7.24        3.25     10.35 o 
  10   2   3       30.04       21.23     12.26 o 
  -9   3   3       12.98        4.22      9.28 o 
  -8   3   3        6.39        4.67      7.44 o 
  -7   3   3       24.63       26.17      7.36 o 
  -6   3   3      180.64      180.34     13.59 o 
  -5   3   3       47.35       49.41      7.14 o 
  -4   3   3       85.67       90.56      7.61 o 
  -3   3   3       44.45       33.28      5.01 o 
  -2   3   3        8.17        7.20      2.86 o 
  -1   3   3      687.12      620.21     14.51 o 
   0   3   3     1046.01     1042.57     57.66 o 
   1   3   3       57.65       57.63      4.99 o 
   2   3   3     1830.75     1981.62     23.47 o 
   3   3   3       38.52       35.66      7.33 o 
   4   3   3        7.90        0.00      3.11 o 
   5   3   3       27.25       29.09      5.97 o 
   6   3   3      146.91      115.58     10.02 o 
   7   3   3       37.16       33.79      7.68 o 
   8   3   3       95.87      112.54     12.10 o 
   9   3   3       47.46       48.44     10.86 o 
  10   3   3        0.17        1.03      7.05 o 
  -9   4   3        7.27       15.69      9.65 o 
  -8   4   3        0.08        0.98      7.03 o 
  -7   4   3      121.10       95.50     12.42 o 
  -6   4   3       43.65       47.40      7.13 o 
  -5   4   3        2.04        3.13      4.81 o 
  -4   4   3        0.44        1.03      4.00 o 
  -3   4   3      763.29      664.05     18.75 o 
  -2   4   3      594.80      664.65     17.97 o 
  -1   4   3      149.95      199.34      9.62 o 
   0   4   3        6.20        4.64      2.02 o 
   1   4   3     1207.07     1279.88     20.58 o 
   2   4   3        5.78        5.47      3.58 o 
   3   4   3       20.48       17.48      4.52 o 
   4   4   3       81.24       77.31      6.63 o 
   5   4   3        0.02        4.40      4.40 o 
   6   4   3       36.69       52.74      6.80 o 
   7   4   3       94.79       97.79     10.26 o 
   8   4   3       68.63       71.12     10.72 o 
   9   4   3        8.66        7.48      7.67 o 
  10   4   3        1.08        6.23      6.71 o 
  -8   5   3       12.07       23.56      9.01 o 
  -7   5   3       84.83       78.85     12.71 o 
  -6   5   3       62.59       55.40      9.90 o 
  -5   5   3      294.47      268.60     16.19 o 
  -4   5   3       77.12       68.05      7.91 o 
  -3   5   3        4.07        2.70      4.06 o 
  -2   5   3      343.04      296.16     12.88 o 
  -1   5   3       34.02       40.15      5.86 o 
   0   5   3      808.18      853.18     14.66 o 
   1   5   3      517.24      473.86     15.19 o 
   2   5   3        5.29        7.49      3.45 o 
   3   5   3      913.36      881.47     22.25 o 
   4   5   3       68.74       64.49      8.83 o 
   5   5   3      124.26      121.81     10.01 o 
   6   5   3       20.87       19.00      6.81 o 
   7   5   3       86.38       82.29     10.10 o 
   8   5   3       78.00       71.71     11.48 o 
   9   5   3        7.17        2.06      9.08 o 
  10   5   3        0.32        1.10      8.68 o 
  -8   6   3       17.37       33.27      9.26 o 
  -7   6   3        0.18        5.17      7.15 o 
  -6   6   3       48.34       46.14      9.38 o 
  -5   6   3      561.62      600.28     24.20 o 
  -4   6   3      128.90      122.08     12.22 o 
  -3   6   3        0.58        1.92      5.02 o 
  -2   6   3       80.12       69.92      7.80 o 
  -1   6   3       93.51       90.70      7.32 o 
   0   6   3      361.41      340.31     11.07 o 
   1   6   3       96.50      103.48      8.03 o 
   2   6   3       26.57       24.36      5.25 o 
   3   6   3       65.67       66.45      8.56 o 
   4   6   3        1.56        4.16      5.31 o 
   5   6   3        2.95        2.00      5.37 o 
   6   6   3       18.62       11.49      6.92 o 
   7   6   3        6.50        9.56      6.34 o 
   8   6   3        2.32        4.94      8.70 o 
   9   6   3       11.65        7.60      7.18 o 
  -7   7   3        5.90       16.96      8.53 o 
  -6   7   3        2.13       13.33      9.44 o 
  -5   7   3       10.28        4.67      8.46 o 
  -4   7   3      203.32      225.40     16.01 o 
  -3   7   3       21.06       24.60      7.21 o 
  -2   7   3        0.65        2.06      5.19 o 
  -1   7   3        5.37        9.53      4.82 o 
   0   7   3      146.84      156.90      8.23 o 
   1   7   3       32.38       32.76      6.26 o 
   2   7   3      293.76      318.79     15.31 o 
   3   7   3       10.62       10.89      5.13 o 
   4   7   3        0.61        0.00      5.39 o 
   5   7   3      115.33      109.99     11.85 o 
   6   7   3        3.94       16.29      4.74 o 
   7   7   3        0.57        7.70      6.40 o 
   8   7   3       28.41       40.37     10.58 o 
   9   7   3        2.78        5.81      7.39 o 
  -6   8   3       11.67        7.97      9.74 o 
  -5   8   3       18.77       21.86      8.63 o 
  -4   8   3       69.71       70.61     11.11 o 
  -3   8   3        8.73       15.75      6.03 o 
  -2   8   3       92.93       84.52     12.19 o 
  -1   8   3      224.70      242.42     16.35 o 
   0   8   3      113.92      136.25     14.28 o 
   1   8   3       13.89        0.74      5.82 o 
   2   8   3      122.01       87.05     11.17 o 
   3   8   3        0.08        6.76      4.65 o 
   4   8   3        0.36        0.00      5.21 o 
   5   8   3        6.87        5.25      7.40 o 
   6   8   3        5.90       28.44      8.40 o 
   7   8   3       20.67       15.60      9.37 o 
   8   8   3       11.62        6.80     10.41 o 
  -5   9   3        6.18        9.47      9.47 o 
  -4   9   3       50.87       46.72     11.96 o 
  -3   9   3       90.79       88.26     13.69 o 
  -2   9   3       13.09       24.81      8.57 o 
  -1   9   3       39.76       42.55      9.63 o 
   0   9   3      152.13      156.84     19.58 o 
   1   9   3       22.05       15.08      7.38 o 
   2   9   3       16.42       29.39      6.79 o 
   3   9   3        5.08        4.35      5.93 o 
   4   9   3        0.01        0.96      6.37 o 
   5   9   3       22.06       24.23      6.80 o 
   6   9   3        1.66        0.00      7.63 o 
   7   9   3       99.66       88.07     14.81 o 
  -4  10   3       29.05       22.99     12.61 o 
  -3  10   3        0.41        1.14      9.84 o 
  -2  10   3        2.46        6.58      7.59 o 
  -1  10   3       27.85       26.33      9.04 o 
   0  10   3       18.17        6.16      6.06 o 
   1  10   3        0.04        0.00      6.21 o 
   2  10   3       28.87       29.81      9.72 o 
   3  10   3        0.20        0.00      6.31 o 
   4  10   3       18.62       37.53      9.73 o 
   5  10   3       15.12       10.60      9.25 o 
   6  10   3       18.94       31.30     10.17 o 
  -2  11   3        0.63        2.46      8.83 o 
  -1  11   3        3.38       11.87      8.63 o 
   0  11   3       68.15       62.42      8.46 o 
   1  11   3        2.04        9.81      7.28 o 
   2  11   3        1.27        4.35      8.08 o 
   3  11   3        0.96        6.46      6.46 o 
   4  11   3        7.16        5.56      9.81 o 
  -3 -10   4       44.09       28.46     11.68 o 
  -2 -10   4        6.94        4.69      9.60 o 
  -1 -10   4       92.73       67.40     12.60 o 
   0 -10   4        1.29        2.43      5.89 o 
   1 -10   4        1.85       12.19      7.79 o 
   2 -10   4       16.67       16.36     11.17 o 
  -5  -9   4        0.15       14.06      8.12 o 
  -4  -9   4        1.33        2.21      6.32 o 
  -3  -9   4        8.87       21.56      7.67 o 
  -2  -9   4       21.48       15.68     11.01 o 
  -1  -9   4       42.40       49.69     11.36 o 
   0  -9   4       16.52       28.13      6.49 o 
   1  -9   4        1.63        0.00      8.46 o 
   2  -9   4       36.48       52.03     12.32 o 
   3  -9   4       16.61       10.72      9.44 o 
   4  -9   4        5.77       26.18      7.77 o 
  -6  -8   4       19.55       26.42      9.70 o 
  -5  -8   4       28.79       18.27     12.33 o 
  -4  -8   4        1.10        2.02      7.05 o 
  -3  -8   4        5.84        2.89      6.80 o 
  -2  -8   4        8.24        6.45      6.45 o 
  -1  -8   4        5.00       17.95      6.75 o 
   0  -8   4       44.09       39.55      9.44 o 
   1  -8   4      109.85      118.96     12.79 o 
   2  -8   4        0.02        6.74      6.74 o 
   3  -8   4       61.24       61.55     10.49 o 
   4  -8   4       21.07       12.26     10.18 o 
   5  -8   4       50.31       43.19     10.59 o 
  -7  -7   4       10.53       21.81      7.52 o 
  -6  -7   4       37.50       26.32     10.39 o 
  -5  -7   4        5.70        1.02      7.42 o 
  -4  -7   4       10.42       14.16      7.13 o 
  -3  -7   4        6.07        4.97      6.41 o 
  -2  -7   4      212.44      199.07     15.42 o 
  -1  -7   4      175.14      162.95     13.27 o 
   0  -7   4       35.15       34.82      9.50 o 
   1  -7   4       44.33       33.90      9.91 o 
   2  -7   4      192.96      172.36     14.61 o 
   3  -7   4       57.07       54.67      9.83 o 
   4  -7   4        0.59        1.04      6.74 o 
   5  -7   4        4.74       13.93      7.95 o 
   6  -7   4        7.76        1.16      9.19 o 
  -8  -6   4        5.71        2.37      8.46 o 
  -7  -6   4        2.70        1.03      7.04 o 
  -6  -6   4        0.19        1.03      7.68 o 
  -5  -6   4       41.70       53.97      8.49 o 
  -4  -6   4       83.82       84.31     10.46 o 
  -3  -6   4        0.20        5.21      5.21 o 
  -2  -6   4       16.50       23.88      7.27 o 
  -1  -6   4       86.56       96.82      9.12 o 
   0  -6   4       18.18       23.32      4.40 o 
   1  -6   4       53.10       73.01      8.38 o 
   2  -6   4       18.74       18.06      7.09 o 
   3  -6   4      222.54      206.98     14.75 o 
   4  -6   4       40.25       38.45      9.78 o 
   5  -6   4       89.09       90.77     11.29 o 
   6  -6   4       35.00       45.04     10.04 o 
   7  -6   4       27.00       34.84      8.08 o 
  -9  -5   4        1.15        2.47      9.31 o 
  -8  -5   4        1.51       11.07      7.07 o 
  -7  -5   4       21.58       29.66      7.30 o 
  -6  -5   4       25.15       10.49      8.79 o 
  -5  -5   4       40.39       38.95      7.85 o 
  -4  -5   4      229.19      218.62     14.32 o 
  -3  -5   4      140.39      165.38     11.61 o 
  -2  -5   4        8.33        6.72      4.10 o 
  -1  -5   4      273.59      276.62     13.17 o 
   0  -5   4        1.20        4.17      4.93 o 
   1  -5   4      323.91      328.66     14.73 o 
   2  -5   4      187.46      198.72     12.09 o 
   3  -5   4        3.47        1.26      5.67 o 
   4  -5   4       11.73       14.89      5.89 o 
   5  -5   4       35.74       40.47      9.63 o 
   6  -5   4       62.23       58.16     10.03 o 
   7  -5   4       11.35       14.75      7.88 o 
   8  -5   4        7.94        3.47      9.75 o 
  -9  -4   4        2.77        5.96      9.61 o 
  -8  -4   4        8.05        3.24      7.97 o 
  -7  -4   4        0.19        2.75      6.99 o 
  -6  -4   4        0.22        4.84      6.53 o 
  -5  -4   4        8.14        1.43      5.95 o 
  -4  -4   4       10.27       11.95      7.32 o 
  -3  -4   4        1.92        2.64      4.33 o 
  -2  -4   4       32.78       30.02      5.00 o 
  -1  -4   4      664.18      614.50     18.20 o 
   0  -4   4      652.69      634.43     32.10 o 
   1  -4   4      385.42      337.98     16.03 o 
   2  -4   4       71.98       62.42      6.51 o 
   3  -4   4        1.98        0.00      4.45 o 
   4  -4   4       68.56       72.20     10.22 o 
   5  -4   4      261.08      238.66     14.89 o 
   6  -4   4      279.62      263.96     17.07 o 
   7  -4   4        7.25       13.20      7.81 o 
   8  -4   4        6.11        5.42      8.85 o 
   9  -4   4        5.17        8.41      9.39 o 
  -9  -3   4        9.80        7.05      8.11 o 
  -8  -3   4        4.92        1.07      6.26 o 
  -7  -3   4      266.73      294.13     18.51 o 
  -6  -3   4      142.17      169.93     13.77 o 
  -5  -3   4       43.39       63.48      8.21 o 
  -4  -3   4      386.74      360.87     15.72 o 
  -3  -3   4       75.72       90.34      6.40 o 
  -2  -3   4       84.19      113.82      5.48 o 
  -1  -3   4      516.21      455.08     17.08 o 
   0  -3   4      396.10      366.30     12.61 o 
   1  -3   4        4.70        1.39      3.17 o 
   2  -3   4      639.69      589.21     19.23 o 
   3  -3   4        0.94        3.06      4.16 o 
   4  -3   4        4.05        4.11      4.82 o 
   5  -3   4      106.74      109.03      9.74 o 
   6  -3   4       23.93       14.39      6.93 o 
   7  -3   4        5.96        5.05      7.84 o 
   8  -3   4       15.72        0.99      7.73 o 
   9  -3   4        4.75       11.28      7.59 o 
 -10  -2   4        3.02        5.23      8.33 o 
  -9  -2   4       18.09       22.39      8.27 o 
  -8  -2   4        0.00        0.00      7.52 o 
  -7  -2   4       30.25       39.09      8.34 o 
  -6  -2   4       78.16       86.97      9.53 o 
  -5  -2   4      637.70      604.44     21.70 o 
  -4  -2   4      509.84      532.73     18.80 o 
  -3  -2   4      252.07      232.46     11.44 o 
  -2  -2   4     1889.09     1747.73     25.41 o 
  -1  -2   4        8.15        0.73      4.08 o 
   0  -2   4      911.51      815.50     13.42 o 
   1  -2   4      658.18      603.93     15.02 o 
   2  -2   4      481.03      473.22     14.07 o 
   3  -2   4      108.25       87.98      6.93 o 
   4  -2   4       77.41       90.31      7.66 o 
   5  -2   4       11.04        9.30      4.76 o 
   6  -2   4      548.24      485.35     21.21 o 
   7  -2   4       43.97       44.57     10.37 o 
   8  -2   4       31.56       27.66      7.85 o 
   9  -2   4       14.64        2.16      9.17 o 
 -10  -1   4        9.34       11.18     10.74 o 
  -9  -1   4       21.55       22.16      8.71 o 
  -8  -1   4        9.12       12.43      6.28 o 
  -7  -1   4      130.40      150.95     13.29 o 
  -6  -1   4      164.58      155.91     12.09 o 
  -5  -1   4        0.61        7.22      3.83 o 
  -4  -1   4        5.88       10.46      4.96 o 
  -3  -1   4     1479.48     1479.58     23.91 o 
  -2  -1   4     2707.25     3006.66     30.78 o 
  -1  -1   4       14.98       16.37      3.25 o 
   0  -1   4      949.68     1062.36     11.59 o 
   1  -1   4       96.06      103.68      5.98 o 
   2  -1   4       88.58       85.09      6.05 o 
   3  -1   4        0.13        4.44      2.52 o 
   4  -1   4      200.35      219.14     10.88 o 
   5  -1   4      605.43      583.83     19.35 o 
   6  -1   4      377.58      376.20     17.66 o 
   7  -1   4        0.15        4.46      5.10 o 
   8  -1   4      145.10      157.11     13.95 o 
   9  -1   4        8.66        2.07      8.91 o 
  10  -1   4        0.63        9.72      9.72 o 
 -10   0   4        0.05        3.44      8.64 o 
  -9   0   4        4.84        9.29      6.91 o 
  -8   0   4        8.34        6.22      8.50 o 
  -7   0   4      144.91      137.25     13.16 o 
  -6   0   4        4.37        5.71      3.60 o 
  -5   0   4       29.62       28.41      5.40 o 
  -4   0   4        6.69        6.75      4.20 o 
  -3   0   4      111.64      135.95      7.98 o 
  -2   0   4      368.47      284.91     10.58 o 
  -1   0   4      546.74      499.61     11.53 o 
   0   0   4     2987.42     3022.68    201.79 o 
   1   0   4      908.02      940.57     14.79 o 
   2   0   4     1212.69     1279.50     18.65 o 
   3   0   4     2463.73     2600.95     29.80 o 
   4   0   4        5.94       15.65      3.83 o 
   5   0   4      443.84      477.60     17.30 o 
   6   0   4       52.75       48.15      8.24 o 
   7   0   4       15.16       14.79      8.33 o 
   8   0   4        2.20        6.14      6.58 o 
   9   0   4       18.00       22.69      8.98 o 
  10   0   4        1.47        4.65      8.41 o 
 -10   1   4        0.00       10.36      7.00 o 
  -9   1   4       12.98        8.27      8.27 o 
  -8   1   4        0.43        6.29      6.29 o 
  -7   1   4       40.04       39.54      8.23 o 
  -6   1   4        8.98       13.76      6.21 o 
  -5   1   4       72.62       73.81      7.57 o 
  -4   1   4       20.89       27.09      5.75 o 
  -3   1   4      345.65      381.79     13.04 o 
  -2   1   4      116.71       94.23      6.61 o 
  -1   1   4       48.73       55.60      4.80 o 
   0   1   4       83.90      103.26      3.66 o 
   1   1   4    13680.29    12451.64    232.64 o 
   2   1   4        1.60        3.59      2.24 o 
   3   1   4      191.61      253.66     10.33 o 
   4   1   4        5.17        4.21      3.00 o 
   5   1   4      958.98      854.45     23.73 o 
   6   1   4       11.36        7.12      4.95 o 
   7   1   4        0.44       14.05      5.78 o 
   8   1   4      135.86      126.56     14.83 o 
   9   1   4        0.69        7.66      8.99 o 
  10   1   4        0.26        8.74      8.14 o 
  -9   2   4        0.28        8.22      8.22 o 
  -8   2   4        2.80        4.24      6.12 o 
  -7   2   4      192.48      166.53     12.87 o 
  -6   2   4      162.24      161.60     11.77 o 
  -5   2   4       49.20       48.78      6.56 o 
  -4   2   4       92.96       92.59      8.12 o 
  -3   2   4      817.14      739.75     17.77 o 
  -2   2   4     2002.37     1828.01     23.52 o 
  -1   2   4      880.94      965.41     16.00 o 
   0   2   4       29.73       27.20      3.27 o 
   1   2   4     8543.95     7645.23    185.27 o 
   2   2   4        7.72        3.08      3.61 o 
   3   2   4      253.05      299.97     11.62 o 
   4   2   4      114.48      127.44      8.41 o 
   5   2   4      223.70      283.70     13.73 o 
   6   2   4       90.12      113.54      9.92 o 
   7   2   4       23.59       26.40      7.82 o 
   8   2   4       33.50       36.68     10.14 o 
   9   2   4       54.69       83.39     12.66 o 
  10   2   4        0.00       11.53      7.97 o 
  -9   3   4        0.04        1.03      7.19 o 
  -8   3   4       11.98        9.23      7.36 o 
  -7   3   4        5.19        7.09      5.65 o 
  -6   3   4       27.02       23.32      6.85 o 
  -5   3   4       89.61       93.53      8.21 o 
  -4   3   4      263.84      256.11     12.49 o 
  -3   3   4      123.01       90.96      7.48 o 
  -2   3   4        5.46       13.91      3.82 o 
  -1   3   4     1975.53     1950.02     23.98 o 
   0   3   4       69.05       61.58      8.95 o 
   1   3   4     3612.52     3743.26     32.08 o 
   2   3   4     1825.07     1917.78     23.97 o 
   3   3   4      780.74      726.90     17.00 o 
   4   3   4       65.05       62.54      6.23 o 
   5   3   4       78.98       91.93      8.28 o 
   6   3   4        0.04        4.15      4.25 o 
   7   3   4        7.64       15.62      5.10 o 
   8   3   4        0.51        0.00      6.63 o 
   9   3   4       39.72       56.06      9.92 o 
  10   3   4       21.69       13.72     10.13 o 
  -9   4   4        1.13        6.73      7.78 o 
  -8   4   4      118.01      109.72     13.09 o 
  -7   4   4        0.74        2.67      6.63 o 
  -6   4   4       20.56       30.71      6.34 o 
  -5   4   4      200.29      221.27     13.46 o 
  -4   4   4       23.36       21.94      4.47 o 
  -3   4   4      121.91      126.04      9.03 o 
  -2   4   4       58.88       40.37      5.10 o 
  -1   4   4     2576.70     2780.92     31.56 o 
   0   4   4       18.65       17.74      5.31 o 
   1   4   4      349.61      320.04     11.25 o 
   2   4   4      254.48      307.04     11.08 o 
   3   4   4      989.63      948.15     20.97 o 
   4   4   4       30.20       34.08      5.04 o 
   5   4   4        7.57        6.24      3.99 o 
   6   4   4       60.00       51.71      7.79 o 
   7   4   4        0.08        4.31      5.22 o 
   8   4   4        0.08        1.63      5.68 o 
   9   4   4        0.53        9.55      6.90 o 
  10   4   4       27.69       35.50      8.57 o 
  -8   5   4       86.23       84.65     12.15 o 
  -7   5   4       39.79       52.99      9.53 o 
  -6   5   4       68.18       78.86     11.53 o 
  -5   5   4       18.20       16.60      5.89 o 
  -4   5   4       21.77       32.44      6.74 o 
  -3   5   4      210.72      247.24     12.97 o 
  -2   5   4       13.35       12.43      3.18 o 
  -1   5   4        1.03        1.33      3.48 o 
   0   5   4      143.54      138.76      6.29 o 
   1   5   4      301.50      315.96     12.96 o 
   2   5   4       17.51       17.88      4.52 o 
   3   5   4      159.92      179.60     10.31 o 
   4   5   4       23.58       13.93      5.41 o 
   5   5   4      132.41      125.74     11.10 o 
   6   5   4       95.16       84.53     10.20 o 
   7   5   4        8.05        6.99      6.49 o 
   8   5   4        1.06        5.37      6.20 o 
   9   5   4        0.15       11.04      5.42 o 
  10   5   4        0.54        3.27      6.94 o 
  -8   6   4       21.54        5.84     10.58 o 
  -7   6   4        0.59        2.10      6.95 o 
  -6   6   4       70.45       69.31     11.29 o 
  -5   6   4        0.80        6.58      6.80 o 
  -4   6   4        2.62        2.93      5.85 o 
  -3   6   4       45.01       40.39      7.79 o 
  -2   6   4        2.22        8.66      3.27 o 
  -1   6   4        4.06       10.16      4.72 o 
   0   6   4       37.83       33.91      4.33 o 
   1   6   4        0.01        5.47      3.40 o 
   2   6   4       58.10       65.33      7.49 o 
   3   6   4       80.71       99.92      8.64 o 
   4   6   4       90.25       76.01      8.49 o 
   5   6   4        8.32        0.00      6.17 o 
   6   6   4       20.29       33.61      7.29 o 
   7   6   4       18.08       11.28      6.81 o 
   8   6   4        2.63       12.66      7.23 o 
   9   6   4      109.22      108.36     15.80 o 
  -7   7   4       10.89       19.45      8.78 o 
  -6   7   4       16.81       21.86      9.71 o 
  -5   7   4        1.05        4.69      6.58 o 
  -4   7   4       33.37       32.69      8.64 o 
  -3   7   4       27.91       26.42      7.57 o 
  -2   7   4       27.83       26.99      7.04 o 
  -1   7   4      232.95      226.73     14.17 o 
   0   7   4      143.13      135.40      7.79 o 
   1   7   4        1.02        0.00      4.40 o 
   2   7   4      177.91      161.77     12.35 o 
   3   7   4        2.58        0.00      5.47 o 
   4   7   4       35.95       46.28      7.31 o 
   5   7   4        5.82        5.46      6.32 o 
   6   7   4        7.62        6.91      6.80 o 
   7   7   4       11.70       16.27      7.37 o 
   8   7   4        2.94        3.23      7.55 o 
   9   7   4        0.00        0.00      8.55 o 
  -6   8   4       14.06       11.42      9.99 o 
  -5   8   4        0.28        4.16      7.08 o 
  -4   8   4        0.76       10.58      5.75 o 
  -3   8   4        6.31        3.58      6.71 o 
  -2   8   4      267.24      250.91     16.31 o 
  -1   8   4        1.95        5.39      6.59 o 
   0   8   4        5.13       10.47      8.16 o 
   1   8   4       82.15       72.35      9.58 o 
   2   8   4       40.17       31.19      7.32 o 
   3   8   4      128.80      113.46     11.38 o 
   4   8   4        0.13        1.62      5.79 o 
   5   8   4      136.27      148.46     14.15 o 
   6   8   4       18.59       18.13      8.14 o 
   7   8   4        4.74       19.84      6.83 o 
   8   8   4        2.35        5.68      7.50 o 
  -5   9   4        0.13        7.03      7.03 o 
  -4   9   4       12.77       19.65      8.81 o 
  -3   9   4       30.55       25.48      8.72 o 
  -2   9   4       11.24       10.50      6.99 o 
  -1   9   4        2.82        6.39      5.05 o 
   0   9   4       11.14       10.04      7.86 o 
   1   9   4       12.13       14.29      5.81 o 
   2   9   4        2.08        6.41      6.41 o 
   3   9   4       18.90        9.62      7.90 o 
   4   9   4       12.78       14.68      7.28 o 
   5   9   4       28.86       38.04      8.81 o 
   6   9   4        1.73       17.81      6.64 o 
   7   9   4        8.95       10.10      8.93 o 
  -4  10   4       33.53       30.25     12.61 o 
  -3  10   4        4.80        1.14      7.34 o 
  -2  10   4        6.14       19.71      7.59 o 
  -1  10   4       15.12        9.48      9.48 o 
   0  10   4       26.41       26.36      6.95 o 
   1  10   4       36.15       27.08      9.36 o 
   2  10   4        0.07        5.75      6.28 o 
   3  10   4       12.25       15.78      8.90 o 
   4  10   4       39.51       46.92     10.25 o 
   5  10   4       12.32       25.66      8.73 o 
   6  10   4       28.31       28.23     10.73 o 
  -2  11   4        3.72        2.46      6.92 o 
  -1  11   4       16.13        3.57     10.63 o 
   0  11   4        0.84        4.75      8.03 o 
   1  11   4        2.44       13.02      7.51 o 
   2  11   4        3.19        7.50      8.03 o 
   3  11   4        0.75        1.04      7.64 o 
   4  11   4        1.00        6.64      7.77 o 
  -2 -10   5       17.74       25.28      9.08 o 
  -1 -10   5        0.05       10.75      8.57 o 
   0 -10   5        1.05        2.61      5.37 o 
  -5  -9   5        3.61        1.21      7.23 o 
  -4  -9   5        0.04        3.53      7.85 o 
  -3  -9   5        8.59        4.55      9.00 o 
  -2  -9   5        0.07        3.33      7.33 o 
  -1  -9   5       27.52       26.98     10.66 o 
   0  -9   5       84.13       81.03     10.30 o 
   1  -9   5       97.81      102.34     14.88 o 
   2  -9   5        3.20        5.84      8.23 o 
   3  -9   5       49.12       44.02     13.03 o 
  -6  -8   5       12.31       17.97      8.60 o 
  -5  -8   5        5.15       10.13      6.42 o 
  -4  -8   5        5.38        7.42      7.64 o 
  -3  -8   5        0.61        0.00      6.94 o 
  -2  -8   5       78.21       78.17     10.71 o 
  -1  -8   5        0.23        0.00      5.67 o 
   0  -8   5       64.22       68.79      7.75 o 
   1  -8   5        0.19        7.55      7.55 o 
   2  -8   5        7.04        6.16      8.32 o 
   3  -8   5       19.09        8.73      8.49 o 
   4  -8   5       41.64       47.45     11.28 o 
   5  -8   5        8.07       11.10      9.28 o 
  -7  -7   5        0.33        7.22      7.22 o 
  -6  -7   5        0.23        4.44      7.50 o 
  -5  -7   5        9.08       10.21      8.51 o 
  -4  -7   5       59.90       75.14     12.03 o 
  -3  -7   5       10.57       18.38      6.89 o 
  -2  -7   5      133.16      120.04     12.56 o 
  -1  -7   5       27.18       24.27      7.65 o 
   0  -7   5       43.48       34.56      6.07 o 
   1  -7   5        1.24        5.83      6.81 o 
   2  -7   5       39.55       41.11      8.24 o 
   3  -7   5        4.21       12.19      7.33 o 
   4  -7   5       38.59       49.76     10.62 o 
   5  -7   5        1.52        1.15      8.27 o 
   6  -7   5        0.01        6.07      8.46 o 
  -8  -6   5        2.33       17.08      8.71 o 
  -7  -6   5        1.38        7.09      7.09 o 
  -6  -6   5       46.55       57.60      9.37 o 
  -5  -6   5       35.87       28.27      9.27 o 
  -4  -6   5       75.22       81.00     10.91 o 
  -3  -6   5       48.63       53.99      9.43 o 
  -2  -6   5       73.23       66.98      9.30 o 
  -1  -6   5       14.13        2.04      6.62 o 
   0  -6   5        2.99        3.82      3.99 o 
   1  -6   5       10.93       10.41      5.53 o 
   2  -6   5      165.68      141.61     12.59 o 
   3  -6   5      202.86      152.64     14.22 o 
   4  -6   5        5.42       14.91      4.67 o 
   5  -6   5       73.89       71.99     12.42 o 
   6  -6   5       73.05       96.27     12.06 o 
   7  -6   5        0.68        3.62      8.05 o 
  -8  -5   5        2.77        1.16      7.48 o 
  -7  -5   5        0.52        1.05      7.97 o 
  -6  -5   5        4.59        0.91      7.20 o 
  -5  -5   5        8.32       15.50      5.74 o 
  -4  -5   5       34.84       41.42      7.49 o 
  -3  -5   5        2.43        4.00      5.63 o 
  -2  -5   5        4.85        2.98      4.68 o 
  -1  -5   5      167.15      192.37     12.06 o 
   0  -5   5        8.81        0.01      6.73 o 
   1  -5   5       90.66      107.75      7.90 o 
   2  -5   5       11.32       17.73      5.18 o 
   3  -5   5       22.31       14.75      7.27 o 
   4  -5   5        6.79        7.94      7.94 o 
   5  -5   5       79.06       90.43     11.83 o 
   6  -5   5       11.43       18.17      6.68 o 
   7  -5   5        0.73        3.26      7.76 o 
   8  -5   5        0.30       10.38     10.38 o 
  -9  -4   5        3.45        4.96      8.41 o 
  -8  -4   5       15.39       15.55      8.77 o 
  -7  -4   5      113.86      116.77     12.93 o 
  -6  -4   5       26.53       31.62      8.13 o 
  -5  -4   5       31.53       31.17      8.07 o 
  -4  -4   5       89.83       92.53      8.33 o 
  -3  -4   5       14.07       10.31      4.62 o 
  -2  -4   5      191.48      166.80     10.56 o 
  -1  -4   5       43.77       50.13      6.45 o 
   0  -4   5      217.69      180.79      8.66 o 
   1  -4   5      163.75      133.76     10.91 o 
   2  -4   5      315.90      258.74     13.38 o 
   3  -4   5        0.74        1.12      2.64 o 
   4  -4   5      357.68      322.17     16.51 o 
   5  -4   5      333.15      337.10     18.69 o 
   6  -4   5       10.20       15.30      6.61 o 
   7  -4   5       32.50       21.40      8.16 o 
   8  -4   5        5.57        9.52      9.52 o 
  -9  -3   5        0.00        2.49      7.69 o 
  -8  -3   5        0.01        5.37      6.44 o 
  -7  -3   5       73.27       70.35     11.80 o 
  -6  -3   5      148.23      155.06     14.34 o 
  -5  -3   5      507.02      575.25     22.34 o 
  -4  -3   5        3.10        2.98      5.40 o 
  -3  -3   5       29.90       43.13      4.64 o 
  -2  -3   5      204.29      176.55     10.00 o 
  -1  -3   5        7.02       10.39      3.88 o 
   0  -3   5      455.55      410.17     10.26 o 
   1  -3   5      233.63      221.99     10.48 o 
   2  -3   5        5.67        7.75      3.67 o 
   3  -3   5      217.36      165.36     10.41 o 
   4  -3   5       13.93        8.32      5.99 o 
   5  -3   5       62.21       67.23      8.90 o 
   6  -3   5       24.90       32.56      8.70 o 
   7  -3   5      369.75      389.08     22.41 o 
   8  -3   5        8.02        6.13      8.32 o 
   9  -3   5        7.15       11.52      9.67 o 
  -9  -2   5        3.11       11.97      7.54 o 
  -8  -2   5        0.39        1.09      6.37 o 
  -7  -2   5      101.59      100.03     13.76 o 
  -6  -2   5      120.02      102.06     11.81 o 
  -5  -2   5      137.89      111.92     10.73 o 
  -4  -2   5       22.60       12.92      5.86 o 
  -3  -2   5     5280.93     5962.57     52.67 o 
  -2  -2   5       89.88       82.05      9.56 o 
  -1  -2   5       18.35       21.52      4.58 o 
   0  -2   5      506.22      535.17     10.59 o 
   1  -2   5       57.97       63.84      5.67 o 
   2  -2   5       55.46       44.98      5.01 o 
   3  -2   5       70.77       66.39      6.31 o 
   4  -2   5      278.71      265.01     13.51 o 
   5  -2   5       74.44       80.50      9.13 o 
   6  -2   5       24.35       27.68      6.50 o 
   7  -2   5       17.29       12.21      7.40 o 
   8  -2   5        6.18        0.99      7.83 o 
   9  -2   5        1.41        2.17      6.73 o 
  -9  -1   5        0.01        1.13      8.56 o 
  -8  -1   5       14.39        3.86      8.85 o 
  -7  -1   5        4.42        7.75      7.75 o 
  -6  -1   5       14.64       19.53      6.51 o 
  -5  -1   5       13.64       11.66      4.64 o 
  -4  -1   5       25.60       18.92      4.67 o 
  -3  -1   5      138.88      173.68     10.22 o 
  -2  -1   5      158.28      116.07      7.68 o 
  -1  -1   5       28.15       26.10      3.70 o 
   0  -1   5       26.46       26.91      2.91 o 
   1  -1   5      241.57      191.70     11.23 o 
   2  -1   5      456.28      448.66     13.54 o 
   3  -1   5      185.68      188.30     10.12 o 
   4  -1   5      543.60      474.25     16.55 o 
   5  -1   5       60.33       44.01      7.73 o 
   6  -1   5        5.00        5.26      5.16 o 
   7  -1   5      436.46      420.12     21.41 o 
   8  -1   5        1.27       10.94      5.91 o 
   9  -1   5        0.33        8.89      8.89 o 
  10  -1   5       10.72       21.40      8.71 o 
  -9   0   5        7.38        8.29      7.76 o 
  -8   0   5       10.54       10.97      5.92 o 
  -7   0   5      118.20      117.32     12.83 o 
  -6   0   5       11.98        1.37      5.69 o 
  -5   0   5       10.30       21.30      5.06 o 
  -4   0   5      279.72      227.18     11.63 o 
  -3   0   5      529.41      659.52     17.59 o 
  -2   0   5       73.57       50.27      5.53 o 
  -1   0   5        2.86        1.74      0.37 o 
   0   0   5      115.34      178.77      8.81 o 
   1   0   5      188.14      148.49      9.13 o 
   2   0   5      151.33      159.17      7.91 o 
   3   0   5     1186.84     1267.40     22.16 o 
   4   0   5       17.55       19.96      4.37 o 
   5   0   5      112.82      110.14      9.92 o 
   6   0   5       19.52       28.14      6.90 o 
   7   0   5      297.58      264.89     16.66 o 
   8   0   5       13.23       22.81      7.41 o 
   9   0   5       50.44       32.74     11.05 o 
  10   0   5        0.57        9.54      7.32 o 
  -9   1   5        4.86        7.08      7.08 o 
  -8   1   5       25.67       10.87      8.87 o 
  -7   1   5        6.01        6.18      6.18 o 
  -6   1   5       99.25       88.24      9.66 o 
  -5   1   5        0.94        1.16      3.69 o 
  -4   1   5        2.14        0.95      3.15 o 
  -3   1   5      143.17      148.68      8.73 o 
  -2   1   5      172.69      142.10     10.65 o 
  -1   1   5       75.36       48.28      6.81 o 
   0   1   5      216.44      263.64      5.38 o 
   1   1   5      723.85      677.20     16.54 o 
   2   1   5      201.61      227.62      9.53 o 
   3   1   5       11.85       17.54      3.70 o 
   4   1   5       43.03       56.77      6.13 o 
   5   1   5      270.02      291.31     14.55 o 
   6   1   5       10.37        6.59      5.23 o 
   7   1   5      229.37      219.31     16.42 o 
   8   1   5        6.29        1.91      5.35 o 
   9   1   5      113.41      102.35     14.10 o 
  10   1   5       17.21       23.63     11.05 o 
  -9   2   5        4.22        9.90      6.76 o 
  -8   2   5        0.01        3.51      5.12 o 
  -7   2   5      244.58      212.33     15.33 o 
  -6   2   5      276.02      245.09     14.72 o 
  -5   2   5       10.01       17.69      5.83 o 
  -4   2   5       36.17       33.64      5.54 o 
  -3   2   5       48.54       52.24      5.81 o 
  -2   2   5      146.15      152.30      8.20 o 
  -1   2   5       93.32      101.08      6.59 o 
   0   2   5      744.05      852.51     11.64 o 
   1   2   5       47.05       43.04      4.91 o 
   2   2   5     1367.88     1599.67     22.74 o 
   3   2   5     1049.14     1214.39     23.26 o 
   4   2   5      649.58      814.40     21.17 o 
   5   2   5       36.74       35.06      7.01 o 
   6   2   5      194.42      214.50     14.20 o 
   7   2   5        0.26        2.35      5.78 o 
   8   2   5      110.36      110.54     13.43 o 
   9   2   5        0.32        7.83      7.83 o 
  10   2   5       34.01       19.13     14.17 o 
  -9   3   5        0.15        3.12      6.55 o 
  -8   3   5        0.01        1.85      6.55 o 
  -7   3   5       39.68       47.60      9.61 o 
  -6   3   5       40.66       37.15      7.17 o 
  -5   3   5      101.78      103.67      8.77 o 
  -4   3   5       44.34       37.39      5.63 o 
  -3   3   5     1085.80     1186.07     24.24 o 
  -2   3   5     1854.80     1999.17     27.06 o 
  -1   3   5       97.16      101.83      7.28 o 
   0   3   5       61.67       64.70      7.04 o 
   1   3   5     3927.72     4258.44     36.38 o 
   2   3   5      420.53      414.92     13.35 o 
   3   3   5      327.21      393.77     12.91 o 
   4   3   5      156.68      191.38      9.95 o 
   5   3   5       13.16       24.80      4.96 o 
   6   3   5       81.72      101.03     10.19 o 
   7   3   5       18.00       22.07      7.21 o 
   8   3   5       59.45       59.74     10.87 o 
   9   3   5       51.26       48.62     13.41 o 
  10   3   5        5.10       21.64      8.79 o 
  -9   4   5        5.93        1.15      8.43 o 
  -8   4   5        9.53       21.37     10.10 o 
  -7   4   5        0.16        4.47      5.75 o 
  -6   4   5       40.13       42.87      8.82 o 
  -5   4   5       13.15       13.73      5.47 o 
  -4   4   5       25.74       26.70      5.07 o 
  -3   4   5       24.65       17.17      4.02 o 
  -2   4   5       16.91       16.30      3.91 o 
  -1   4   5      766.76      768.70     19.08 o 
   0   4   5       21.49       22.18      2.99 o 
   1   4   5       19.32        9.60      3.60 o 
   2   4   5      142.64      123.73      7.90 o 
   3   4   5       29.45       32.32      4.52 o 
   4   4   5       71.45       87.79      8.07 o 
   5   4   5      348.52      314.92     15.13 o 
   6   4   5        2.48        6.98      3.74 o 
   7   4   5        0.57        8.97      6.09 o 
   8   4   5        1.29       13.91      6.28 o 
   9   4   5        0.96        2.00      7.24 o 
  10   4   5       13.86       10.10     10.41 o 
  -8   5   5        5.39        4.45      7.92 o 
  -7   5   5       55.54       43.16     11.06 o 
  -6   5   5       32.84       49.77      8.60 o 
  -5   5   5       30.96       24.57      8.47 o 
  -4   5   5        9.86        0.63      5.49 o 
  -3   5   5      139.11      143.64     11.01 o 
  -2   5   5       10.70        0.52      4.74 o 
  -1   5   5       64.42       73.87      7.27 o 
   0   5   5      101.58      129.00      6.34 o 
   1   5   5      553.78      583.80     17.33 o 
   2   5   5        4.40        7.03      3.21 o 
   3   5   5        0.69        0.91      2.90 o 
   4   5   5       12.36        2.12      4.21 o 
   5   5   5        6.67       19.82      5.46 o 
   6   5   5       80.28       80.72      9.52 o 
   7   5   5       18.14       19.85      6.82 o 
   8   5   5        2.63        4.57      5.93 o 
   9   5   5        0.76        7.11      8.65 o 
  -8   6   5        0.24        2.39      9.88 o 
  -7   6   5       14.36       24.75      8.21 o 
  -6   6   5        0.78        1.90      7.90 o 
  -5   6   5      193.75      201.04     16.13 o 
  -4   6   5       48.38       55.03      8.39 o 
  -3   6   5       86.16       89.81      9.56 o 
  -2   6   5       89.88      113.78      9.76 o 
  -1   6   5       23.96       32.00      6.11 o 
   0   6   5        3.60        6.05      2.43 o 
   1   6   5      200.47      183.81     11.08 o 
   2   6   5        1.60        0.52      3.71 o 
   3   6   5      181.40      189.40     11.55 o 
   4   6   5        0.13        2.48      5.08 o 
   5   6   5        4.47        4.08      5.02 o 
   6   6   5        0.05        6.24      6.24 o 
   7   6   5        7.62        6.18      6.39 o 
   8   6   5       78.42       68.82     13.17 o 
   9   6   5        1.38       14.11      7.62 o 
  -7   7   5        9.37       10.51      8.74 o 
  -6   7   5       32.16       44.49      9.33 o 
  -5   7   5        6.99        0.00      8.44 o 
  -4   7   5       43.13       41.98      9.16 o 
  -3   7   5      400.92      430.36     20.43 o 
  -2   7   5      148.66      143.69     12.55 o 
  -1   7   5       98.63       95.81     10.38 o 
   0   7   5       26.24       26.89      4.44 o 
   1   7   5      159.57      164.51     11.63 o 
   2   7   5        2.02        1.27      4.43 o 
   3   7   5       64.92       59.55      9.21 o 
   4   7   5      146.94      129.20     11.72 o 
   5   7   5       29.70       20.42      7.52 o 
   6   7   5       21.59       26.13      7.36 o 
   7   7   5       12.30        8.70      6.85 o 
   8   7   5        1.91        2.16      7.13 o 
   9   7   5       20.14       24.51     10.15 o 
  -6   8   5        3.77       15.10      8.15 o 
  -5   8   5        2.32        1.03      8.26 o 
  -4   8   5       54.31       65.61     10.98 o 
  -3   8   5        4.18        6.31      6.65 o 
  -2   8   5        0.39       11.63      4.24 o 
  -1   8   5       54.13       45.52      7.86 o 
   0   8   5      233.29      232.52     10.84 o 
   1   8   5        0.02        2.15      4.95 o 
   2   8   5        0.06        5.15      6.53 o 
   3   8   5       14.22       10.76      7.20 o 
   4   8   5      235.05      241.99     16.34 o 
   5   8   5       38.17       32.81      9.26 o 
   6   8   5       13.77       15.55      9.09 o 
   7   8   5       11.29        7.43      9.08 o 
   8   8   5       12.63       31.09      9.18 o 
  -5   9   5       37.79       29.52     12.35 o 
  -4   9   5        4.53       17.72      7.49 o 
  -3   9   5       22.32       41.23      9.68 o 
  -2   9   5       14.47       10.67      7.03 o 
  -1   9   5       98.77      103.78     12.28 o 
   0   9   5       19.95       12.69      5.33 o 
   1   9   5       10.04        7.71      4.89 o 
   2   9   5       30.49       28.30      8.75 o 
   3   9   5        0.76        0.86      6.81 o 
   4   9   5       10.93        1.85      8.36 o 
   5   9   5       22.24       40.61      9.36 o 
   6   9   5       55.10       47.96     11.19 o 
   7   9   5        1.28        0.00      6.90 o 
  -4  10   5       25.26       20.72     11.88 o 
  -3  10   5       23.18        3.51     10.10 o 
  -2  10   5        5.06        8.87      9.22 o 
  -1  10   5       13.75       11.67      7.70 o 
   0  10   5        5.34       10.45      6.50 o 
   1  10   5       38.47       41.10      9.00 o 
   2  10   5       60.04       47.86      9.03 o 
   3  10   5        0.48        3.00      7.51 o 
   4  10   5        3.09        1.08      5.58 o 
   5  10   5        1.18        2.14      6.73 o 
   6  10   5        0.00        2.33      8.57 o 
  -2  11   5        3.16       11.08      9.29 o 
  -1  11   5        1.37        2.35      8.63 o 
   0  11   5       12.21        9.64      5.96 o 
   1  11   5        6.39        5.44     10.13 o 
   2  11   5       10.78        5.48      9.16 o 
   3  11   5        2.68        3.34      7.84 o 
   4  11   5       13.05       13.59      8.71 o 
  -4  -9   6        1.06        1.21      7.34 o 
  -3  -9   6        0.21        6.94      8.59 o 
  -2  -9   6       20.13       29.54      9.37 o 
  -1  -9   6       66.00       54.93     12.66 o 
   0  -9   6       54.11       59.19      8.97 o 
   1  -9   6        0.07        4.60      7.18 o 
   2  -9   6        3.03        9.60      7.45 o 
   3  -9   6        0.16        9.03      9.03 o 
  -5  -8   6       18.25       10.97     10.97 o 
  -4  -8   6        1.62        8.87      6.84 o 
  -3  -8   6        6.26        1.01      7.73 o 
  -2  -8   6       68.53       83.22     11.59 o 
  -1  -8   6        0.04        3.99      7.20 o 
   0  -8   6       44.62       52.43      9.89 o 
   1  -8   6       34.37       42.90      9.97 o 
   2  -8   6      150.29      134.32     15.62 o 
   3  -8   6       18.99       41.63      8.78 o 
   4  -8   6        1.07       10.75      8.57 o 
  -7  -7   6       10.55       17.37      9.76 o 
  -6  -7   6        0.46        2.26      7.15 o 
  -5  -7   6       21.35       20.32      8.74 o 
  -4  -7   6        1.69        6.99      6.54 o 
  -3  -7   6       23.97       19.57      8.72 o 
  -2  -7   6       34.78       41.72      8.97 o 
  -1  -7   6       25.30       26.66      7.34 o 
   0  -7   6       16.52       19.81      9.86 o 
   1  -7   6        1.93       13.17      5.93 o 
   2  -7   6       43.17       31.24     10.46 o 
   3  -7   6       70.89       67.65     10.59 o 
   4  -7   6        0.02       10.58      5.57 o 
   5  -7   6       35.66       37.80     11.42 o 
   6  -7   6        5.51        6.25      7.38 o 
  -7  -6   6        1.55        3.54      7.32 o 
  -6  -6   6        4.97        1.04      6.98 o 
  -5  -6   6        1.55       16.37      7.04 o 
  -4  -6   6      157.03      130.58     14.71 o 
  -3  -6   6       40.94       51.34      9.29 o 
  -2  -6   6       28.96       27.61      6.98 o 
  -1  -6   6      481.59      471.48     21.01 o 
   0  -6   6       24.77       20.19      5.63 o 
   1  -6   6      167.41      190.79     13.31 o 
   2  -6   6      118.03      123.21     12.28 o 
   3  -6   6      111.34      119.31     12.15 o 
   4  -6   6        1.83        6.46      6.01 o 
   5  -6   6        0.31        8.11      8.11 o 
   6  -6   6        9.33        2.26     10.43 o 
   7  -6   6        0.08        4.95      7.10 o 
  -8  -5   6        0.07        9.18      9.18 o 
  -7  -5   6        0.17        4.39      7.29 o 
  -6  -5   6        2.91        0.00      5.88 o 
  -5  -5   6        1.76        5.22      5.67 o 
  -4  -5   6       45.08       39.21      8.69 o 
  -3  -5   6      310.01      341.08     17.50 o 
  -2  -5   6      317.97      330.18     16.56 o 
  -1  -5   6       36.39       33.37      7.62 o 
   0  -5   6        9.68        9.95      4.02 o 
   1  -5   6      420.52      401.83     17.76 o 
   2  -5   6      125.08      115.69     10.11 o 
   3  -5   6      387.37      375.15     19.16 o 
   4  -5   6       24.42       15.85      7.87 o 
   5  -5   6       21.56       29.34      7.36 o 
   6  -5   6        7.55       15.94      6.37 o 
   7  -5   6        6.16       21.19      8.74 o 
   8  -5   6        8.58       18.52      9.32 o 
  -8  -4   6        0.01        3.50      8.77 o 
  -7  -4   6        8.70        7.24      7.71 o 
  -6  -4   6       12.81        2.77      8.78 o 
  -5  -4   6        0.01        0.00      5.55 o 
  -4  -4   6       80.40       83.53      9.21 o 
  -3  -4   6        4.40        5.22      5.22 o 
  -2  -4   6        4.60        8.65      4.81 o 
  -1  -4   6      143.96      179.44     11.34 o 
   0  -4   6       48.42       47.58      4.22 o 
   1  -4   6      516.43      535.12     18.40 o 
   2  -4   6       17.18       18.37      5.58 o 
   3  -4   6        3.39        5.45      4.32 o 
   4  -4   6        0.93        4.09      4.72 o 
   5  -4   6       21.13       16.36      7.05 o 
   6  -4   6       24.45        6.23      8.72 o 
   7  -4   6        0.71        0.00      5.53 o 
   8  -4   6       21.62       21.68     10.17 o 
  -9  -3   6        5.11        1.29      9.59 o 
  -8  -3   6        4.32       13.51      8.18 o 
  -7  -3   6        1.50        2.01      7.31 o 
  -6  -3   6      565.56      539.02     25.18 o 
  -5  -3   6      327.58      331.34     18.62 o 
  -4  -3   6      370.23      408.70     17.41 o 
  -3  -3   6       81.70       72.70     10.33 o 
  -2  -3   6      140.19      100.40     10.89 o 
  -1  -3   6        2.37        2.84      3.79 o 
   0  -3   6      761.33      774.30     14.81 o 
   1  -3   6       14.55       16.08      3.92 o 
   2  -3   6      237.25      261.34     12.44 o 
   3  -3   6      461.03      489.12     18.90 o 
   4  -3   6       22.62       43.74      7.18 o 
   5  -3   6      318.85      295.64     16.45 o 
   6  -3   6      706.00      671.02     26.89 o 
   7  -3   6       27.80       38.83      9.38 o 
   8  -3   6        4.87        3.19      8.79 o 
   9  -3   6        3.82        2.39      9.89 o 
  -9  -2   6       10.42        6.05     10.70 o 
  -8  -2   6        1.85        1.07      7.99 o 
  -7  -2   6       27.25       28.85      8.29 o 
  -6  -2   6      235.01      289.50     17.45 o 
  -5  -2   6       29.40       31.99      6.62 o 
  -4  -2   6     1778.38     1843.18     35.81 o 
  -3  -2   6      546.33      548.61     18.68 o 
  -2  -2   6       60.40       61.64      7.14 o 
  -1  -2   6      194.76      203.98     10.35 o 
   0  -2   6      379.08      385.89      9.61 o 
   1  -2   6       52.16       34.37      6.50 o 
   2  -2   6       17.24       15.01      3.82 o 
   3  -2   6       11.99       14.94      4.44 o 
   4  -2   6       57.86       55.31      6.44 o 
   5  -2   6        1.17        0.63      5.09 o 
   6  -2   6      153.36      164.68     13.60 o 
   7  -2   6        3.11        3.46      5.75 o 
   8  -2   6        1.09        4.94      7.23 o 
   9  -2   6       57.24       55.36     11.13 o 
  -9  -1   6        0.49        2.18      8.89 o 
  -8  -1   6        1.81        3.01      6.23 o 
  -7  -1   6       37.60       50.66     10.09 o 
  -6  -1   6      247.46      239.31     15.62 o 
  -5  -1   6        6.88        4.19      4.19 o 
  -4  -1   6       10.35        8.44      4.54 o 
  -3  -1   6      520.98      604.80     18.50 o 
  -2  -1   6     1299.60     1481.22     24.46 o 
  -1  -1   6       91.12       71.50      6.76 o 
   0  -1   6      259.49      322.34      6.50 o 
   1  -1   6      696.90      591.23     15.65 o 
   2  -1   6      786.25      650.14     21.25 o 
   3  -1   6       72.63       78.42      7.12 o 
   4  -1   6      132.55      156.15     10.27 o 
   5  -1   6       29.63       39.75      7.20 o 
   6  -1   6       79.73       72.07     10.24 o 
   7  -1   6       27.46       29.40      8.05 o 
   8  -1   6       46.43       44.85      9.06 o 
   9  -1   6        0.24        7.50      7.50 o 
  -9   0   6        0.06       10.57      6.18 o 
  -8   0   6        6.17        3.73      7.87 o 
  -7   0   6       18.31       23.61      6.58 o 
  -6   0   6      121.76      114.09     11.03 o 
  -5   0   6        4.60        5.79      6.21 o 
  -4   0   6        0.89       11.33      3.99 o 
  -3   0   6      157.19      180.15      8.22 o 
  -2   0   6      294.15      331.43     12.30 o 
  -1   0   6      488.83      443.60     13.52 o 
   0   0   6      873.00      809.85     25.17 o 
   1   0   6        8.31       17.21      2.90 o 
   2   0   6      354.02      300.60     11.89 o 
   3   0   6        0.01        1.25      5.29 o 
   4   0   6      209.54      243.99     12.32 o 
   5   0   6       16.50        3.93      6.06 o 
   6   0   6        5.20       10.76      6.95 o 
   7   0   6       43.71       19.99     11.00 o 
   8   0   6       99.66       84.89     12.42 o 
   9   0   6        8.57        1.14      9.96 o 
  10   0   6        7.78        6.10      7.76 o 
  -9   1   6        1.47        2.07      6.61 o 
  -8   1   6       38.86       30.16      9.02 o 
  -7   1   6      162.37      161.86     13.90 o 
  -6   1   6       33.67       47.10      7.34 o 
  -5   1   6       51.72       54.09      7.26 o 
  -4   1   6       39.86       36.61      5.95 o 
  -3   1   6       55.19       46.68      5.51 o 
  -2   1   6        9.31        8.04      3.34 o 
  -1   1   6      180.57      150.23      9.91 o 
   0   1   6       23.91       20.92      4.47 o 
   1   1   6        8.76        7.20      2.90 o 
   2   1   6      398.68      412.45     13.53 o 
   3   1   6        0.03        2.79      2.26 o 
   4   1   6       92.71      125.93      9.21 o 
   5   1   6        6.42        3.41      5.18 o 
   6   1   6       89.26      101.13     10.15 o 
   7   1   6      111.81      121.51     12.23 o 
   8   1   6       57.25       66.32     12.33 o 
   9   1   6       50.88       50.04     11.41 o 
  10   1   6        0.06        1.27      8.54 o 
  -9   2   6       17.74       26.87      5.88 o 
  -8   2   6        0.85        0.93      7.18 o 
  -7   2   6        6.12        4.05      5.92 o 
  -6   2   6      119.20      119.01     10.70 o 
  -5   2   6      129.00      127.11     10.04 o 
  -4   2   6       55.84       42.06      6.61 o 
  -3   2   6      384.14      367.04     13.80 o 
  -2   2   6       44.61       49.31      5.67 o 
  -1   2   6      191.00      224.48     10.23 o 
   0   2   6       46.36       36.78      3.25 o 
   1   2   6      324.23      393.55     12.72 o 
   2   2   6      514.06      536.01     15.07 o 
   3   2   6      482.35      543.03     16.72 o 
   4   2   6       36.53       42.65      5.26 o 
   5   2   6      286.73      297.94     15.97 o 
   6   2   6      274.42      286.60     16.60 o 
   7   2   6       50.44       34.77      9.52 o 
   8   2   6       29.53       12.70      9.94 o 
   9   2   6       83.77       87.07     14.94 o 
  10   2   6        1.24        0.00      9.35 o 
  -9   3   6       21.47        2.11      8.81 o 
  -8   3   6       11.97       18.26      8.20 o 
  -7   3   6       60.72       53.92     10.00 o 
  -6   3   6      116.75      123.58     11.48 o 
  -5   3   6      225.19      229.13     13.73 o 
  -4   3   6       96.84      107.77      9.19 o 
  -3   3   6      499.12      548.17     18.17 o 
  -2   3   6        9.04        5.29      3.97 o 
  -1   3   6      527.16      550.21     15.67 o 
   0   3   6       46.10       53.84      7.00 o 
   1   3   6      660.88      662.47     16.82 o 
   2   3   6      394.52      398.67     14.34 o 
   3   3   6      218.48      214.76     10.91 o 
   4   3   6        7.61       10.18      4.51 o 
   5   3   6       33.99       37.71      5.98 o 
   6   3   6        0.22        2.73      4.93 o 
   7   3   6        2.14        0.79      4.50 o 
   8   3   6        1.20        0.00      6.53 o 
   9   3   6       49.39       48.13     11.54 o 
  10   3   6       77.17       99.72     14.67 o 
  -9   4   6       43.11       51.75     12.78 o 
  -8   4   6        9.23       15.55      8.25 o 
  -7   4   6       94.25      107.13     12.54 o 
  -6   4   6       31.26       45.22      8.54 o 
  -5   4   6       32.23       25.98      7.58 o 
  -4   4   6      151.64      155.18     11.17 o 
  -3   4   6        6.27        5.08      4.06 o 
  -2   4   6      265.00      262.68     12.15 o 
  -1   4   6       45.70       46.67      5.39 o 
   0   4   6      188.90      189.60      9.06 o 
   1   4   6        9.80       18.31      3.66 o 
   2   4   6     4812.17     5197.34     46.36 o 
   3   4   6      220.97      189.39     10.36 o 
   4   4   6       46.48       38.23      5.56 o 
   5   4   6        0.28        4.10      5.12 o 
   6   4   6       79.84       67.10      9.29 o 
   7   4   6       20.70       11.06      6.80 o 
   8   4   6        0.03        5.50      7.11 o 
   9   4   6       10.59       20.92      7.87 o 
  10   4   6       10.33        4.64      8.87 o 
  -8   5   6        9.98        3.36      8.57 o 
  -7   5   6        0.92        5.05      8.12 o 
  -6   5   6       82.73      107.10     11.91 o 
  -5   5   6       22.78       12.29      7.22 o 
  -4   5   6      169.28      164.48     12.63 o 
  -3   5   6       73.00       75.40      7.96 o 
  -2   5   6       51.25       59.03      7.57 o 
  -1   5   6       17.52        8.68      4.54 o 
   0   5   6       29.17       15.80      6.26 o 
   1   5   6      516.20      469.17     16.58 o 
   2   5   6       35.85       27.20      4.77 o 
   3   5   6       23.22       28.15      4.96 o 
   4   5   6       23.70       21.14      4.78 o 
   5   5   6       15.41       14.47      5.03 o 
   6   5   6        0.00        5.61      5.61 o 
   7   5   6       20.93       19.74      6.72 o 
   8   5   6       27.59       27.21      8.22 o 
   9   5   6       16.14       25.18      9.30 o 
  -8   6   6        5.93        4.80      8.18 o 
  -7   6   6        0.09        1.12      8.15 o 
  -6   6   6        0.09        3.93      7.85 o 
  -5   6   6      114.32      126.63     13.36 o 
  -4   6   6       31.30       26.27      7.91 o 
  -3   6   6       49.50       39.24      8.78 o 
  -2   6   6      241.49      215.44     12.54 o 
  -1   6   6      523.31      568.01     20.19 o 
   0   6   6       31.30       37.30      5.17 o 
   1   6   6      162.85      154.90     11.19 o 
   2   6   6       94.91       90.04      9.26 o 
   3   6   6       82.54       84.85      8.21 o 
   4   6   6        1.21        1.26      4.59 o 
   5   6   6        1.95        2.85      5.69 o 
   6   6   6       21.67       18.29      8.93 o 
   7   6   6       57.91       59.91     11.66 o 
   8   6   6       31.89       10.99     11.42 o 
   9   6   6        6.54        9.97      9.23 o 
  -7   7   6        2.15        2.34      9.37 o 
  -6   7   6        0.19        8.28      8.28 o 
  -5   7   6       48.34       39.43     10.12 o 
  -4   7   6        9.48        4.41      8.12 o 
  -3   7   6      392.49      404.70     19.98 o 
  -2   7   6       19.39       27.94      7.95 o 
  -1   7   6      111.66       93.29      9.19 o 
   0   7   6       11.09       14.79      4.79 o 
   1   7   6      101.73       97.74     10.17 o 
   2   7   6      210.18      212.23     13.66 o 
   3   7   6      100.56      104.64      9.95 o 
   4   7   6       16.26       14.74      6.35 o 
   5   7   6        9.10        8.89      7.80 o 
   6   7   6      100.51       74.67     11.68 o 
   7   7   6       31.90       26.59     10.06 o 
   8   7   6        0.03        9.12      9.12 o 
   9   7   6       28.98       22.46     10.90 o 
  -6   8   6        0.00        1.13      9.26 o 
  -5   8   6        2.36        2.18      8.23 o 
  -4   8   6      126.54      146.98     15.24 o 
  -3   8   6      107.11      115.67     12.42 o 
  -2   8   6      128.53      132.14     13.91 o 
  -1   8   6      213.34      156.06     14.57 o 
   0   8   6       12.61       11.17      4.11 o 
   1   8   6       42.66       44.59      8.29 o 
   2   8   6        9.67        3.04      5.55 o 
   3   8   6       71.63       57.10      9.49 o 
   4   8   6       13.26        1.65      7.23 o 
   5   8   6       15.07        0.00      8.38 o 
   6   8   6       63.11       70.32     10.52 o 
   7   8   6        5.44        7.62      8.06 o 
   8   8   6        1.64        5.88      9.15 o 
  -5   9   6        8.11       22.89      8.95 o 
  -4   9   6        4.99       12.38      6.65 o 
  -3   9   6       13.19       13.69      8.28 o 
  -2   9   6        8.85        4.01      7.91 o 
  -1   9   6        8.42        7.51      8.08 o 
   0   9   6       18.10       28.51      6.32 o 
   1   9   6       79.80       88.51     10.46 o 
   2   9   6        1.91        1.76      6.68 o 
   3   9   6      102.31       97.27     12.51 o 
   4   9   6        0.20        6.71      5.84 o 
   5   9   6       41.68       46.73      9.84 o 
   6   9   6        9.35        7.61     10.04 o 
   7   9   6        2.18        0.00      9.07 o 
  -4  10   6        1.73        8.69      8.69 o 
  -3  10   6       11.54       18.86      9.02 o 
  -2  10   6       11.10       11.23      9.40 o 
  -1  10   6        4.37        9.71      7.65 o 
   0  10   6        2.25        5.72      5.72 o 
   1  10   6       16.60       26.03      8.57 o 
   2  10   6        7.63        0.99      7.41 o 
   3  10   6        6.12        0.99      7.19 o 
   4  10   6        3.36        2.18      8.71 o 
   5  10   6        1.78        4.45      7.05 o 
   6  10   6        1.39        3.55      8.83 o 
  -2  11   6       30.05       17.44     11.93 o 
  -1  11   6        3.32        2.37      7.44 o 
   0  11   6       19.87       20.51      7.37 o 
   1  11   6        6.81        3.34      7.97 o 
   2  11   6        4.71       14.40      8.21 o 
   3  11   6        0.11        1.17      7.84 o 
   4  11   6        0.34        8.12      9.28 o 
  -3  -9   7       10.20        9.66      9.66 o 
  -2  -9   7        1.44        9.46      8.37 o 
  -1  -9   7       49.70       64.97     13.67 o 
   0  -9   7        3.50       11.29      5.74 o 
   1  -9   7       12.48        8.38      9.36 o 
  -5  -8   7        0.40       10.40     10.40 o 
  -4  -8   7        0.09        1.12      7.89 o 
  -3  -8   7        9.53        7.67      7.67 o 
  -2  -8   7       26.35       35.08      9.19 o 
  -1  -8   7       23.18       31.26      9.24 o 
   0  -8   7       30.32       18.96      6.23 o 
   1  -8   7       89.44       78.71     14.08 o 
   2  -8   7        0.92       15.57      6.28 o 
   3  -8   7       19.54       23.35      9.59 o 
   4  -8   7       18.10       23.46     10.50 o 
  -6  -7   7        2.90        1.24      8.87 o 
  -5  -7   7        6.05        4.52      9.70 o 
  -4  -7   7        3.47        1.02      7.77 o 
  -3  -7   7       34.66       41.43      8.71 o 
  -2  -7   7       59.51       30.10     10.63 o 
  -1  -7   7       49.81       67.65     10.86 o 
   0  -7   7        0.00        8.18      9.03 o 
   1  -7   7        0.26        2.73      5.36 o 
   2  -7   7       84.25      109.37     12.73 o 
   3  -7   7       15.40        9.30      8.17 o 
   4  -7   7        0.51        4.41      7.79 o 
   5  -7   7       86.86       84.30     13.92 o 
  -7  -6   7        4.84        3.61      9.17 o 
  -6  -6   7       10.71       17.78      7.98 o 
  -5  -6   7        4.93        0.00      7.50 o 
  -4  -6   7       19.72       32.85     10.24 o 
  -3  -6   7        1.31        0.89      6.66 o 
  -2  -6   7       79.07       74.98     11.28 o 
  -1  -6   7        0.11        1.63      5.96 o 
   0  -6   7        0.26        4.96      4.08 o 
   1  -6   7        0.99        5.55      6.40 o 
   2  -6   7       21.56       24.93      6.80 o 
   3  -6   7        5.44       14.24      8.10 o 
   4  -6   7       12.19        0.00      6.66 o 
   5  -6   7       19.39       17.97      8.98 o 
   6  -6   7       11.53       13.97      7.99 o 
  -8  -5   7        7.08       23.67      9.18 o 
  -7  -5   7       13.58       34.25      8.85 o 
  -6  -5   7       21.61       21.71      6.89 o 
  -5  -5   7       55.81       52.99      9.78 o 
  -4  -5   7        8.63        0.89      7.39 o 
  -3  -5   7        9.45        0.77      5.29 o 
  -2  -5   7      152.36      158.67     12.68 o 
  -1  -5   7      246.42      259.11     14.96 o 
   0  -5   7      390.56      398.74     13.00 o 
   1  -5   7       18.92       23.59      6.96 o 
   2  -5   7       83.84       61.77      8.81 o 
   3  -5   7      307.12      263.54     16.82 o 
   4  -5   7       19.45       28.58      8.45 o 
   5  -5   7        6.61       10.36      7.16 o 
   6  -5   7        1.62        7.35      5.80 o 
   7  -5   7        0.88        2.34      6.69 o 
  -8  -4   7        1.97        9.00      9.00 o 
  -7  -4   7        1.11        6.51      8.72 o 
  -6  -4   7       40.05       16.28      9.36 o 
  -5  -4   7       28.48       41.73      8.07 o 
  -4  -4   7        6.50       20.42      7.36 o 
  -3  -4   7      211.45      223.03     14.24 o 
  -2  -4   7       11.16       15.18      6.56 o 
  -1  -4   7        0.79        4.77      3.92 o 
   0  -4   7      121.93      141.95      7.42 o 
   1  -4   7      188.81      171.03     11.94 o 
   2  -4   7       13.08       15.27      5.02 o 
   3  -4   7      141.61      158.85     12.35 o 
   4  -4   7      175.16      190.42     14.58 o 
   5  -4   7        1.20        6.67      6.15 o 
   6  -4   7       15.83       12.17      6.57 o 
   7  -4   7        2.64        0.00      6.32 o 
   8  -4   7        0.15        9.37      6.61 o 
  -9  -3   7        0.47        8.88      9.23 o 
  -8  -3   7        0.11        4.66      8.61 o 
  -7  -3   7      142.02      115.68     15.18 o 
  -6  -3   7        0.55        7.39      7.39 o 
  -5  -3   7       36.72       33.00      9.64 o 
  -4  -3   7       53.45       39.22      8.56 o 
  -3  -3   7       39.06       23.33      6.44 o 
  -2  -3   7      475.71      487.63     18.01 o 
  -1  -3   7       42.79       34.89      6.14 o 
   0  -3   7       41.29       43.03      4.18 o 
   1  -3   7      153.97      192.55     11.36 o 
   2  -3   7      247.90      278.97     13.99 o 
   3  -3   7      117.49      126.89     10.54 o 
   4  -3   7      289.27      299.70     16.43 o 
   5  -3   7       94.61       83.77      9.97 o 
   6  -3   7        0.54        3.35      6.17 o 
   7  -3   7        9.95        2.97      6.92 o 
   8  -3   7        1.14        9.81      9.81 o 
  -9  -2   7        0.00        4.83      7.09 o 
  -8  -2   7       19.18       17.45     10.22 o 
  -7  -2   7       99.20      100.17     12.75 o 
  -6  -2   7        8.91       11.68      7.49 o 
  -5  -2   7       72.17       73.80      9.59 o 
  -4  -2   7      237.03      289.36     15.32 o 
  -3  -2   7      169.93      153.25     10.87 o 
  -2  -2   7       15.48       12.33      3.61 o 
  -1  -2   7      111.98       92.19      7.68 o 
   0  -2   7        0.29        0.94      3.07 o 
   1  -2   7      178.17      167.49      9.57 o 
   2  -2   7       89.48       71.09      9.54 o 
   3  -2   7      144.20      115.99     11.84 o 
   4  -2   7        1.59        1.14      4.44 o 
   5  -2   7      195.29      212.18     14.33 o 
   6  -2   7       34.67       36.03      7.64 o 
   7  -2   7      201.01      170.46     16.42 o 
   8  -2   7        4.31        5.19      7.62 o 
   9  -2   7       23.76       17.51      9.74 o 
  -9  -1   7       43.74       44.18     11.98 o 
  -8  -1   7       12.13       20.34      7.98 o 
  -7  -1   7       10.12       11.63      5.82 o 
  -6  -1   7      593.88      573.18     24.01 o 
  -5  -1   7       76.54       86.31      9.32 o 
  -4  -1   7       32.77       47.37      6.65 o 
  -3  -1   7      100.40      109.77      8.34 o 
  -2  -1   7      176.80      124.55      8.81 o 
  -1  -1   7      620.73      571.73     17.18 o 
   0  -1   7      228.09      190.47      8.55 o 
   1  -1   7      229.29      279.66      8.79 o 
   2  -1   7      192.12      153.65     12.25 o 
   3  -1   7       26.15       29.33      5.44 o 
   4  -1   7       23.90       28.74      5.92 o 
   5  -1   7       86.02       75.77      9.83 o 
   6  -1   7      201.86      178.09     14.35 o 
   7  -1   7      136.11      145.91     13.43 o 
   8  -1   7       16.80        7.01      8.57 o 
   9  -1   7        4.09        1.11      6.86 o 
  -9   0   7        0.34        9.66      6.77 o 
  -8   0   7       16.28        3.89      9.69 o 
  -7   0   7        0.07        0.85      6.25 o 
  -6   0   7       15.96       24.16      8.09 o 
  -5   0   7        5.06        0.00      5.08 o 
  -4   0   7       42.24       34.33      6.56 o 
  -3   0   7        3.27       14.35      5.40 o 
  -2   0   7      247.01      239.35     11.58 o 
  -1   0   7      503.20      429.36     16.32 o 
   0   0   7       10.49        7.22      7.22 o 
   1   0   7      573.56      641.24     16.93 o 
   2   0   7      130.73       96.65      7.86 o 
   3   0   7      588.92      577.92     18.40 o 
   4   0   7        4.77        1.06      4.52 o 
   5   0   7        3.07        3.64      4.93 o 
   6   0   7      619.98      617.15     23.76 o 
   7   0   7      245.97      234.96     17.88 o 
   8   0   7        4.15        1.93      7.36 o 
   9   0   7        0.11        4.52      9.60 o 
  -9   1   7        9.87       23.67      7.75 o 
  -8   1   7       13.80        3.89      7.04 o 
  -7   1   7        1.93        5.94      5.94 o 
  -6   1   7       18.62       30.99      6.04 o 
  -5   1   7       54.13       55.60      7.96 o 
  -4   1   7       11.30        6.92      2.07 o 
  -3   1   7      411.29      378.87     14.65 o 
  -2   1   7      109.16      116.74      8.15 o 
  -1   1   7       91.97       87.72      6.85 o 
   0   1   7      106.88      110.67      8.53 o 
   1   1   7      108.58       92.16      6.78 o 
   2   1   7      191.11      235.47     10.52 o 
   3   1   7        1.59        1.28      3.30 o 
   4   1   7       76.61       77.46      8.41 o 
   5   1   7      206.01      195.95     12.96 o 
   6   1   7        4.71        5.06      5.84 o 
   7   1   7        3.81        3.44      6.65 o 
   8   1   7      111.53      132.07     13.95 o 
   9   1   7        0.19        4.54      8.48 o 
  10   1   7        0.19        2.49     10.10 o 
  -9   2   7        0.00        3.20      7.70 o 
  -8   2   7       19.99       26.32      8.40 o 
  -7   2   7        7.39       16.40      7.67 o 
  -6   2   7      150.83      165.92     13.27 o 
  -5   2   7        7.04       17.52      4.93 o 
  -4   2   7        1.47        8.35      3.23 o 
  -3   2   7      161.81      137.39      9.29 o 
  -2   2   7      601.84      631.74     18.34 o 
  -1   2   7      122.66      123.10      8.14 o 
   0   2   7      252.57      249.46      7.51 o 
   1   2   7       66.37       66.32      5.83 o 
   2   2   7      566.49      513.24     16.06 o 
   3   2   7       81.39       91.16      7.69 o 
   4   2   7      367.46      360.45     16.09 o 
   5   2   7        2.82        3.68      5.02 o 
   6   2   7        5.46        1.48      6.50 o 
   7   2   7       41.64       23.88      9.78 o 
   8   2   7        8.33       17.96      7.32 o 
   9   2   7        1.35        1.19      9.33 o 
  10   2   7        5.45       17.78      8.42 o 
  -9   3   7       21.78       16.47     10.98 o 
  -8   3   7       55.64       52.88     10.92 o 
  -7   3   7       14.11        4.38      7.51 o 
  -6   3   7        0.02        2.29      7.20 o 
  -5   3   7        6.96        6.02      4.78 o 
  -4   3   7        7.74       11.03      4.03 o 
  -3   3   7      620.95      677.52     20.29 o 
  -2   3   7       31.54       30.63      4.86 o 
  -1   3   7       15.06       24.43      4.59 o 
   0   3   7      334.28      308.29      8.78 o 
   1   3   7      319.53      270.12     11.87 o 
   2   3   7     1264.97     1221.73     24.71 o 
   3   3   7       88.84       81.87      7.52 o 
   4   3   7      114.27      122.93      9.84 o 
   5   3   7      148.45      134.43     10.67 o 
   6   3   7      117.79      120.23     12.46 o 
   7   3   7        6.33        1.71      6.36 o 
   8   3   7       21.97        9.80      9.80 o 
   9   3   7        0.20        6.57      6.57 o 
  10   3   7       15.45        2.48      9.81 o 
  -8   4   7       25.04       20.25     11.71 o 
  -7   4   7        4.41        6.60      6.19 o 
  -6   4   7      116.15       94.77     11.69 o 
  -5   4   7      205.68      203.11     14.94 o 
  -4   4   7        0.69        5.62      3.95 o 
  -3   4   7       35.93       38.09      5.99 o 
  -2   4   7       64.24       52.43      6.79 o 
  -1   4   7        9.66       24.59      4.86 o 
   0   4   7      135.26      143.31      6.37 o 
   1   4   7      255.94      304.81     12.87 o 
   2   4   7      805.84      816.99     20.72 o 
   3   4   7       92.79      116.47      8.76 o 
   4   4   7       20.77       14.75      4.56 o 
   5   4   7        0.77        4.95      4.63 o 
   6   4   7       63.51       72.15     10.07 o 
   7   4   7       17.29       10.01      7.62 o 
   8   4   7        0.53        4.83      6.15 o 
   9   4   7        1.11        9.74      9.74 o 
  -8   5   7        8.63        9.20      8.12 o 
  -7   5   7        7.08        1.00      9.13 o 
  -6   5   7        4.68        9.23      8.02 o 
  -5   5   7       23.68       34.69      7.39 o 
  -4   5   7       67.41       68.65      8.37 o 
  -3   5   7      113.25       88.99      9.64 o 
  -2   5   7      216.57      186.25     11.76 o 
  -1   5   7        6.35       18.32      4.72 o 
   0   5   7        2.50        1.09      4.51 o 
   1   5   7      231.49      250.63     12.17 o 
   2   5   7      271.88      278.46     13.72 o 
   3   5   7      122.79      127.73     10.00 o 
   4   5   7       52.88       50.33      7.15 o 
   5   5   7        0.95        1.99      5.02 o 
   6   5   7       13.97        1.48      7.94 o 
   7   5   7       53.26       53.31     10.15 o 
   8   5   7        0.06        5.89      7.92 o 
   9   5   7        0.39        7.61      8.35 o 
  -7   6   7        8.81       11.33      6.62 o 
  -6   6   7      103.32       72.55     13.45 o 
  -5   6   7        8.03        2.69      8.54 o 
  -4   6   7       57.67       51.77     10.00 o 
  -3   6   7      135.35      170.74     12.94 o 
  -2   6   7       20.03       11.81      6.40 o 
  -1   6   7       22.80       20.23      4.85 o 
   0   6   7      219.68      250.76      9.63 o 
   1   6   7      111.51      129.59     10.19 o 
   2   6   7       11.00       21.72      4.85 o 
   3   6   7       58.58       52.49      7.59 o 
   4   6   7       42.99       40.13      7.51 o 
   5   6   7       93.62       89.28     10.24 o 
   6   6   7        0.67        7.63      7.63 o 
   7   6   7       33.59       36.94      8.96 o 
   8   6   7        8.66        9.24      8.17 o 
   9   6   7       13.51       16.96      8.11 o 
  -7   7   7       13.86        2.47     10.69 o 
  -6   7   7        0.24        4.47      9.05 o 
  -5   7   7       58.66       49.99     10.70 o 
  -4   7   7      133.28      140.16     14.51 o 
  -3   7   7        3.14        1.70      7.80 o 
  -2   7   7        3.51       13.88      6.82 o 
  -1   7   7        5.10        2.88      6.33 o 
   0   7   7       52.76       54.29      6.64 o 
   1   7   7       64.06       73.71      9.35 o 
   2   7   7       51.33       51.40      8.65 o 
   3   7   7      243.27      228.71     15.06 o 
   4   7   7        4.82        3.81      6.74 o 
   5   7   7       60.66       69.15     10.52 o 
   6   7   7        1.04        2.75      8.27 o 
   7   7   7        1.33        9.15      6.82 o 
   8   7   7        0.08        0.00      9.05 o 
  -6   8   7        0.27       10.49     10.49 o 
  -5   8   7        0.53        4.52      6.60 o 
  -4   8   7        1.12        7.31      7.54 o 
  -3   8   7       19.57        4.85      9.70 o 
  -2   8   7       77.02       59.82     12.03 o 
  -1   8   7       28.10       27.84      8.40 o 
   0   8   7        4.81        9.53      3.51 o 
   1   8   7        0.84        5.54      5.77 o 
   2   8   7        8.31       17.56      4.64 o 
   3   8   7       31.58       30.54      8.07 o 
   4   8   7       13.13       21.79      7.78 o 
   5   8   7       56.17       67.61     10.28 o 
   6   8   7        8.35       18.37      7.06 o 
   7   8   7       10.30        7.69      8.24 o 
   8   8   7       24.56       20.28     11.62 o 
  -5   9   7        8.31       11.21      8.36 o 
  -4   9   7        1.98        5.80      9.52 o 
  -3   9   7       93.51       94.64     14.67 o 
  -2   9   7       32.49       20.43      9.75 o 
  -1   9   7        0.45        8.42      8.42 o 
   0   9   7       11.73       18.31      4.36 o 
   1   9   7        1.16        7.27      7.27 o 
   2   9   7       13.30        7.35      6.02 o 
   3   9   7       83.86       76.15     12.05 o 
   4   9   7        0.00        0.00      6.82 o 
   5   9   7       24.36       13.57      8.19 o 
   6   9   7       16.14       23.50      7.95 o 
   7   9   7        0.94       16.71      6.75 o 
  -3  10   7        5.98       18.12      9.58 o 
  -2  10   7        1.29        9.04      9.04 o 
  -1  10   7        1.10        4.39      7.85 o 
   0  10   7        0.11        0.26      7.51 o 
   1  10   7       36.35       35.04     11.15 o 
   2  10   7       24.79       18.52      9.10 o 
   3  10   7       13.16       16.85      7.98 o 
   4  10   7        4.63       10.97      6.32 o 
   5  10   7        0.32        4.53      9.39 o 
   6  10   7        8.41        1.21      9.30 o 
  -1  11   7        3.67        6.14      7.85 o 
   0  11   7       15.80        8.17      6.58 o 
   1  11   7       28.60       28.52     10.49 o 
   2  11   7       21.66       29.55      9.42 o 
   3  11   7        0.00        1.19      8.51 o 
   4  11   7        6.35       11.80      9.01 o 
  -4  -8   8        1.06       10.92     10.92 o 
  -3  -8   8       11.00       18.29      8.32 o 
  -2  -8   8       24.96       21.08      8.20 o 
  -1  -8   8        0.12        8.04      8.04 o 
   0  -8   8        0.17        4.68      5.22 o 
   1  -8   8        0.02        9.72      9.72 o 
   2  -8   8        1.45        1.11      6.41 o 
   3  -8   8       34.13       36.19     11.10 o 
  -5  -7   8       29.49       15.14     10.35 o 
  -4  -7   8        0.17        4.35      7.80 o 
  -3  -7   8        2.71        5.22      6.33 o 
  -2  -7   8       17.56       22.90      9.36 o 
  -1  -7   8       47.43       50.42      9.72 o 
   0  -7   8       92.93      103.97      9.09 o 
   1  -7   8        0.17        0.00      5.32 o 
   2  -7   8        9.59       11.20      6.49 o 
   3  -7   8        0.17       13.99      3.89 o 
   4  -7   8        4.81       13.75      7.93 o 
   5  -7   8        8.56        1.23      9.38 o 
  -6  -6   8        1.56        8.09      8.44 o 
  -5  -6   8        7.17        5.41      7.78 o 
  -4  -6   8        9.73        9.98      9.98 o 
  -3  -6   8      129.43      113.52     13.21 o 
  -2  -6   8       17.41       22.05      7.90 o 
  -1  -6   8      152.84      138.04     13.99 o 
   0  -6   8       10.02        2.80      6.70 o 
   1  -6   8       61.78       66.03      8.75 o 
   2  -6   8       11.28        2.69      7.33 o 
   3  -6   8      152.96      116.13     13.35 o 
   4  -6   8        3.03        1.00      8.31 o 
   5  -6   8       34.77       40.96     10.16 o 
   6  -6   8       46.19       61.21     11.60 o 
  -7  -5   8        6.86       17.64      8.48 o 
  -6  -5   8       11.45       11.84      6.37 o 
  -5  -5   8       29.00       21.63      8.61 o 
  -4  -5   8      147.00      134.09     14.57 o 
  -3  -5   8       37.72       34.03      7.84 o 
  -2  -5   8       24.11       21.01      6.74 o 
  -1  -5   8      325.36      315.01     17.84 o 
   0  -5   8        8.10        9.45      4.53 o 
   1  -5   8        4.13        2.93      5.55 o 
   2  -5   8       85.30       92.84      9.92 o 
   3  -5   8       41.34       45.25      9.09 o 
   4  -5   8        7.77        1.85      6.73 o 
   5  -5   8        9.66        8.93      7.49 o 
   6  -5   8        0.07        0.00      8.45 o 
   7  -5   8        5.15       11.96      9.09 o 
  -8  -4   8        0.98        4.96     10.60 o 
  -7  -4   8      204.48      191.46     18.32 o 
  -6  -4   8        7.48        4.01      8.47 o 
  -5  -4   8       18.16       11.80      8.05 o 
  -4  -4   8       78.45       62.93     10.51 o 
  -3  -4   8      140.42      160.74     13.30 o 
  -2  -4   8        4.02        8.33      5.85 o 
  -1  -4   8       96.49       89.21      9.50 o 
   0  -4   8      277.02      288.21     11.76 o 
   1  -4   8        1.67        5.77      4.85 o 
   2  -4   8        4.24        5.39      4.77 o 
   3  -4   8       46.07       30.94      7.97 o 
   4  -4   8      641.26      652.57     26.86 o 
   5  -4   8      195.16      210.99     17.03 o 
   6  -4   8       58.30       52.47     10.56 o 
   7  -4   8       24.22       25.45     10.07 o 
   8  -4   8        1.93        9.76     11.28 o 
  -8  -3   8        0.78        2.39      6.70 o 
  -7  -3   8       69.09       69.00     13.44 o 
  -6  -3   8       18.27       17.04      7.66 o 
  -5  -3   8      305.26      322.64     19.21 o 
  -4  -3   8      146.59      143.86     13.33 o 
  -3  -3   8       59.88       57.68      8.41 o 
  -2  -3   8        5.19        7.43      4.31 o 
  -1  -3   8        6.05       11.57      5.53 o 
   0  -3   8       38.46       30.74      4.28 o 
   1  -3   8       41.64       37.02      5.95 o 
   2  -3   8       97.83       87.97     10.88 o 
   3  -3   8      140.85      122.93     10.37 o 
   4  -3   8        1.19        1.37      5.58 o 
   5  -3   8        3.63        3.21      6.23 o 
   6  -3   8       40.35       31.64      8.29 o 
   7  -3   8        5.74       14.34      8.05 o 
   8  -3   8        0.27        2.31      7.05 o 
  -8  -2   8       10.15        4.48      8.50 o 
  -7  -2   8        7.56        6.99      7.22 o 
  -6  -2   8      167.31      134.01     13.03 o 
  -5  -2   8       16.90       30.94      6.99 o 
  -4  -2   8       22.32       18.34      6.34 o 
  -3  -2   8        6.22        6.03      4.09 o 
  -2  -2   8       75.52       65.09      7.34 o 
  -1  -2   8      224.72      209.21     12.01 o 
   0  -2   8       74.60       59.83      8.05 o 
   1  -2   8      599.57      732.36     20.84 o 
   2  -2   8        4.00        2.05      3.28 o 
   3  -2   8        0.74        0.00      4.24 o 
   4  -2   8      290.56      290.45     16.45 o 
   5  -2   8      264.09      262.50     16.01 o 
   6  -2   8      149.56      145.77     13.71 o 
   7  -2   8       28.63       30.68      9.16 o 
   8  -2   8        8.35       13.07      7.53 o 
   9  -2   8        2.76       15.73      8.96 o 
  -9  -1   8       20.43       11.46     10.00 o 
  -8  -1   8        2.15        7.31      7.63 o 
  -7  -1   8        1.63        7.50      7.50 o 
  -6  -1   8       20.41       11.48      7.58 o 
  -5  -1   8       32.12       40.72      7.28 o 
  -4  -1   8       33.03       50.57      7.08 o 
  -3  -1   8      145.29      166.60     10.89 o 
  -2  -1   8        1.67        0.01      3.43 o 
  -1  -1   8      222.78      243.05     11.61 o 
   0  -1   8        5.76        6.29      5.39 o 
   1  -1   8     1224.81     1201.12     25.73 o 
   2  -1   8      259.43      215.60     11.53 o 
   3  -1   8      220.79      210.62     12.13 o 
   4  -1   8       70.05       70.31      7.99 o 
   5  -1   8      221.70      247.64     14.56 o 
   6  -1   8       68.10       60.15     10.04 o 
   7  -1   8       39.84       53.94      9.21 o 
   8  -1   8       54.96       45.94     12.07 o 
   9  -1   8       26.34       45.75      9.30 o 
  -9   0   8        3.10        9.46      9.46 o 
  -8   0   8        1.81        9.26      9.26 o 
  -7   0   8        6.54        6.22      7.78 o 
  -6   0   8      204.01      224.36     14.30 o 
  -5   0   8      341.34      303.88     16.67 o 
  -4   0   8       45.37       44.14      6.70 o 
  -3   0   8        0.68        1.54      3.48 o 
  -2   0   8      840.53      959.73     23.18 o 
  -1   0   8      988.89      997.50     23.33 o 
   0   0   8      486.17      528.44     40.36 o 
   1   0   8      266.98      326.87     13.76 o 
   2   0   8      232.39      285.01     12.56 o 
   3   0   8      135.50      144.24      9.74 o 
   4   0   8       12.31       12.52      5.30 o 
   5   0   8      235.07      246.73     14.37 o 
   6   0   8       42.71       53.48      8.94 o 
   7   0   8       78.00       72.73     12.79 o 
   8   0   8       59.83       60.15     12.46 o 
   9   0   8       17.17       14.97      9.91 o 
  -9   1   8       22.57       37.11      9.88 o 
  -8   1   8       13.71       18.02      7.77 o 
  -7   1   8        3.24        1.79      6.41 o 
  -6   1   8        0.04        9.36      5.37 o 
  -5   1   8      102.21      113.38     10.45 o 
  -4   1   8      218.84      206.29     12.52 o 
  -3   1   8        9.34       12.86      5.25 o 
  -2   1   8       31.66       33.93      5.65 o 
  -1   1   8       12.15       13.52      4.95 o 
   0   1   8      161.51      180.87      6.79 o 
   1   1   8      237.92      199.67     10.54 o 
   2   1   8      313.00      283.72     12.48 o 
   3   1   8       90.96       86.28      8.10 o 
   4   1   8       79.21       84.37      8.63 o 
   5   1   8      178.67      191.10     12.96 o 
   6   1   8      250.00      219.11     15.80 o 
   7   1   8       93.60      138.20     14.04 o 
   8   1   8        0.97        2.08      7.14 o 
   9   1   8        1.47        1.15      7.56 o 
  -9   2   8        0.32        9.01      9.01 o 
  -8   2   8       18.61       24.24      9.29 o 
  -7   2   8       52.74       46.04     10.30 o 
  -6   2   8      121.37      116.76     12.56 o 
  -5   2   8       31.98       40.19      7.89 o 
  -4   2   8        8.29       15.07      5.55 o 
  -3   2   8      348.91      263.37     13.46 o 
  -2   2   8      178.41      156.64     12.74 o 
  -1   2   8       48.63       40.21      5.78 o 
   0   2   8      362.94      358.23     23.78 o 
   1   2   8      981.91     1236.54     25.06 o 
   2   2   8        7.35        1.83      4.07 o 
   3   2   8       41.76       46.19      6.58 o 
   4   2   8       16.80       18.02      5.03 o 
   5   2   8        5.59        2.55      5.44 o 
   6   2   8       48.21       45.54      8.50 o 
   7   2   8       15.91       21.21      8.07 o 
   8   2   8        4.25        4.07      6.86 o 
   9   2   8        7.15        3.47      9.14 o 
  -8   3   8        6.13        8.24      7.73 o 
  -7   3   8        4.39        3.67      7.45 o 
  -6   3   8       27.51       24.55      7.48 o 
  -5   3   8        0.16        5.78      5.78 o 
  -4   3   8        9.31        5.65      4.49 o 
  -3   3   8       58.89       53.92      7.71 o 
  -2   3   8      880.52      866.58     23.19 o 
  -1   3   8      330.94      330.34     13.24 o 
   0   3   8        5.21        4.67      2.87 o 
   1   3   8      516.13      511.50     16.87 o 
   2   3   8     1734.04     1958.04     32.72 o 
   3   3   8      178.17      175.36     11.13 o 
   4   3   8      104.68      115.75     10.06 o 
   5   3   8        1.20        9.22      4.06 o 
   6   3   8       17.19       11.40      6.59 o 
   7   3   8        4.51        6.93      6.93 o 
   8   3   8       18.76       26.26      9.05 o 
   9   3   8       18.03       28.46      9.34 o 
  -8   4   8       10.46       12.18     12.18 o 
  -7   4   8       13.99        0.97      9.40 o 
  -6   4   8       12.20        4.39      8.67 o 
  -5   4   8      153.23      197.41     14.68 o 
  -4   4   8       29.40       31.76      8.55 o 
  -3   4   8       82.21       81.52      9.01 o 
  -2   4   8      235.56      213.37     12.76 o 
  -1   4   8      717.48      753.15     21.38 o 
   0   4   8      137.86      156.61      7.37 o 
   1   4   8        9.39        9.19      4.33 o 
   2   4   8       67.87       59.23      7.35 o 
   3   4   8      302.55      274.22     13.78 o 
   4   4   8       90.02      103.07      9.53 o 
   5   4   8        6.81        5.69      5.69 o 
   6   4   8        2.57        7.62      4.79 o 
   7   4   8       70.17       61.41     10.91 o 
   8   4   8       28.33       26.92      7.52 o 
   9   4   8       45.13       49.10     10.74 o 
  -8   5   8        1.82        2.37      8.84 o 
  -7   5   8      100.68       83.77     13.42 o 
  -6   5   8       18.80       20.19      7.61 o 
  -5   5   8       37.00       44.17      9.42 o 
  -4   5   8      368.42      363.51     18.44 o 
  -3   5   8       95.04       99.23      9.76 o 
  -2   5   8      174.58      205.09     12.67 o 
  -1   5   8      210.38      215.25     12.53 o 
   0   5   8      190.15      194.98      9.26 o 
   1   5   8      124.16      134.76     10.17 o 
   2   5   8     1258.07     1324.20     30.07 o 
   3   5   8      230.43      220.82     13.56 o 
   4   5   8       20.13       15.30      4.96 o 
   5   5   8       47.16       48.77      8.20 o 
   6   5   8       73.77       88.39     10.43 o 
   7   5   8      102.84       93.55     12.34 o 
   8   5   8        8.66       16.10      8.11 o 
   9   5   8       44.78       47.92      9.89 o 
  -7   6   8       39.68       38.70     11.70 o 
  -6   6   8        0.08        4.20      7.61 o 
  -5   6   8       63.76       69.34     11.90 o 
  -4   6   8       71.96       88.44     10.21 o 
  -3   6   8      221.61      275.59     16.20 o 
  -2   6   8       61.98       48.33      8.78 o 
  -1   6   8        0.60        5.24      4.37 o 
   0   6   8       13.71       11.85      6.63 o 
   1   6   8        1.87        5.08      5.08 o 
   2   6   8      241.13      227.62     14.15 o 
   3   6   8       26.29       25.59      6.11 o 
   4   6   8        1.71        5.70      5.05 o 
   5   6   8       34.71       38.05      8.76 o 
   6   6   8        3.09        7.93      7.93 o 
   7   6   8       38.12       34.42      8.49 o 
   8   6   8        2.13        3.13      7.56 o 
   9   6   8       14.97       17.29      8.22 o 
  -6   7   8        5.07        8.20      7.15 o 
  -5   7   8        7.10        2.09      9.28 o 
  -4   7   8       15.76        7.74      8.78 o 
  -3   7   8       71.09       79.13     10.31 o 
  -2   7   8      158.82      159.65     14.52 o 
  -1   7   8       40.79       57.12      9.45 o 
   0   7   8        0.39        2.53      5.87 o 
   1   7   8        8.48       14.38      7.51 o 
   2   7   8       92.46      101.38     10.45 o 
   3   7   8       38.06       29.36      7.25 o 
   4   7   8       48.81       60.92      9.16 o 
   5   7   8      158.03      110.20     13.64 o 
   6   7   8        1.08        1.01      6.89 o 
   7   7   8       24.59       13.53     10.32 o 
   8   7   8        0.36       11.37      7.21 o 
  -6   8   8        0.48       10.13      7.82 o 
  -5   8   8        1.17       10.06     10.06 o 
  -4   8   8        5.14        9.75      7.27 o 
  -3   8   8      126.75      121.24     14.16 o 
  -2   8   8        5.35        0.93      8.25 o 
  -1   8   8       14.48       18.57      7.61 o 
   0   8   8       32.32       30.32      6.35 o 
   1   8   8       10.55       14.11      7.22 o 
   2   8   8      128.40      135.36     12.58 o 
   3   8   8        9.58       10.34      7.31 o 
   4   8   8        0.03        8.34      8.34 o 
   5   8   8      124.10      111.11     14.15 o 
   6   8   8       19.04       24.20      9.96 o 
   7   8   8        8.07       11.34      9.10 o 
   8   8   8        4.20        0.00      8.92 o 
  -5   9   8        0.12        2.54      9.02 o 
  -4   9   8       22.20       16.78     10.34 o 
  -3   9   8      104.76      101.51     15.10 o 
  -2   9   8       45.16       37.17     10.94 o 
  -1   9   8       16.99       19.20      8.65 o 
   0   9   8       17.12        8.81      5.64 o 
   1   9   8        0.05        7.18      7.18 o 
   2   9   8        5.10        0.00      6.13 o 
   3   9   8        6.69        0.00      7.15 o 
   4   9   8        5.75        0.00      8.30 o 
   5   9   8        0.01        2.17      7.17 o 
   6   9   8        5.51        2.26      8.16 o 
   7   9   8       21.23        9.84      9.17 o 
  -3  10   8        0.02        3.73      9.45 o 
  -2  10   8        9.11        5.98      8.67 o 
  -1  10   8        8.95        7.95      8.42 o 
   0  10   8       18.32       19.71      6.29 o 
   1  10   8        7.16       21.33      8.05 o 
   2  10   8       11.49       18.16      9.36 o 
   3  10   8        0.06        7.89      7.89 o 
   4  10   8        3.62        3.38      9.01 o 
   5  10   8       48.08       36.59     11.22 o 
  -1  11   8        9.13        5.05      9.64 o 
   0  11   8        3.73        8.25      9.19 o 
   1  11   8       32.93       31.82     12.08 o 
   2  11   8        0.00        4.73      9.24 o 
   3  11   8        5.44        7.12     10.08 o 
  -3  -8   9       10.01        8.35      7.81 o 
  -2  -8   9        4.20        2.35      8.14 o 
  -1  -8   9        0.76        2.24      7.47 o 
   0  -8   9        2.10        6.83      5.22 o 
   1  -8   9        0.58        4.60      7.27 o 
   2  -8   9        0.10        1.19      8.33 o 
  -5  -7   9       25.79       25.23     10.00 o 
  -4  -7   9        0.15        2.30      7.56 o 
  -3  -7   9       81.01      102.43     12.47 o 
  -2  -7   9        1.23        2.07      6.97 o 
  -1  -7   9       24.19       14.27      9.84 o 
   0  -7   9       11.51        9.87     10.08 o 
   1  -7   9        0.03        7.73      7.73 o 
   2  -7   9        2.91        8.58      6.62 o 
   3  -7   9        2.74        8.55      8.55 o 
   4  -7   9       24.46       21.47     10.57 o 
  -6  -6   9        1.52        3.63      8.58 o 
  -5  -6   9       27.43       42.49      9.99 o 
  -4  -6   9        2.57        9.43      5.99 o 
  -3  -6   9       13.23       10.92      6.83 o 
  -2  -6   9       31.84       30.16      8.42 o 
  -1  -6   9       45.64       35.60     10.83 o 
   0  -6   9        1.66        7.26      5.09 o 
   1  -6   9       75.08       81.44     10.86 o 
   2  -6   9       80.50       77.38     12.37 o 
   3  -6   9       11.26       12.96      6.53 o 
   4  -6   9       21.92       10.67     10.01 o 
   5  -6   9        4.73       16.14      9.06 o 
  -7  -5   9       22.85       14.55      8.93 o 
  -6  -5   9       47.35       65.23     12.19 o 
  -5  -5   9        0.51        4.15      8.18 o 
  -4  -5   9       22.42       19.18      9.14 o 
  -3  -5   9        6.09        7.17      7.06 o 
  -2  -5   9        0.02        0.87      7.09 o 
  -1  -5   9      133.57      106.93     12.07 o 
   0  -5   9        5.20        3.71      4.67 o 
   1  -5   9        0.81        1.58      6.31 o 
   2  -5   9      180.05      176.58     14.10 o 
   3  -5   9       19.75       22.97      6.97 o 
   4  -5   9       50.66       46.78      9.35 o 
   5  -5   9       10.94        9.35      7.04 o 
   6  -5   9        1.65        5.75      9.28 o 
  -7  -4   9       40.16       46.25     11.20 o 
  -6  -4   9        2.08        3.16      8.02 o 
  -5  -4   9        5.70       10.59      6.97 o 
  -4  -4   9       31.42       31.56      8.58 o 
  -3  -4   9      215.37      233.29     16.08 o 
  -2  -4   9      158.82      166.05     13.80 o 
  -1  -4   9      205.36      194.72     14.06 o 
   0  -4   9       80.34       74.23      8.48 o 
   1  -4   9        0.08        6.35      5.00 o 
   2  -4   9        3.50        2.20      4.92 o 
   3  -4   9      507.99      533.71     23.19 o 
   4  -4   9        3.58        6.02      7.19 o 
   5  -4   9       36.45       41.42      9.92 o 
   6  -4   9       61.45       67.83     11.67 o 
   7  -4   9        2.08        9.26      5.84 o 
  -8  -3   9        2.38        6.06      7.71 o 
  -7  -3   9        1.83        5.51      9.66 o 
  -6  -3   9        7.03        6.99     10.62 o 
  -5  -3   9      283.96      266.11     18.17 o 
  -4  -3   9        5.59       12.08      5.00 o 
  -3  -3   9        9.49        1.42      7.00 o 
  -2  -3   9       61.49       64.52      8.32 o 
  -1  -3   9       67.78       67.77      8.12 o 
   0  -3   9       20.04       16.39      4.35 o 
   1  -3   9       17.78        8.72      5.61 o 
   2  -3   9        4.03        0.00      5.09 o 
   3  -3   9       64.48       66.57      8.51 o 
   4  -3   9        0.33        3.83      5.75 o 
   5  -3   9        2.37        5.09      5.09 o 
   6  -3   9        0.20        2.85      6.92 o 
   7  -3   9       12.78       16.13      8.95 o 
   8  -3   9        8.33       10.87     10.87 o 
  -8  -2   9       14.86       12.63      7.83 o 
  -7  -2   9        2.20       19.73      5.77 o 
  -6  -2   9       65.27       64.24      9.79 o 
  -5  -2   9       73.85       91.09      9.61 o 
  -4  -2   9        1.86        7.42      5.35 o 
  -3  -2   9       21.98       18.67      5.83 o 
  -2  -2   9        1.15        3.63      4.70 o 
  -1  -2   9        9.06       14.53      5.52 o 
   0  -2   9       40.31       38.17      9.06 o 
   1  -2   9        2.83       12.47      4.78 o 
   2  -2   9       86.95       94.36      8.93 o 
   3  -2   9       30.71       35.63      6.91 o 
   4  -2   9       36.30       52.18      8.39 o 
   5  -2   9        8.69        4.75      7.02 o 
   6  -2   9       95.78       73.46     11.96 o 
   7  -2   9        6.11       15.20      7.66 o 
   8  -2   9        1.28        7.97      9.53 o 
  -8  -1   9        1.25        3.27      7.28 o 
  -7  -1   9        8.78       18.60      7.95 o 
  -6  -1   9        2.70        6.90      6.16 o 
  -5  -1   9       30.30       35.42      7.18 o 
  -4  -1   9       20.67       25.31      7.12 o 
  -3  -1   9      103.31      103.54      9.81 o 
  -2  -1   9      177.55      181.10     11.11 o 
  -1  -1   9       18.13       19.54      4.91 o 
   0  -1   9       38.37       43.36      4.12 o 
   1  -1   9      331.99      331.45     14.78 o 
   2  -1   9        8.53        5.95      5.11 o 
   3  -1   9      146.64      164.45     12.30 o 
   4  -1   9       15.24       30.25      6.18 o 
   5  -1   9      174.85      142.81     13.00 o 
   6  -1   9       21.04       10.14      7.49 o 
   7  -1   9      203.07      206.88     17.52 o 
   8  -1   9        5.22        2.23      8.17 o 
   9  -1   9        2.55        1.22      8.27 o 
  -8   0   9        0.25        0.00      7.17 o 
  -7   0   9       13.43       15.90      9.10 o 
  -6   0   9       57.04       52.23      9.46 o 
  -5   0   9      299.96      285.34     17.06 o 
  -4   0   9        2.41        1.98      5.09 o 
  -3   0   9       86.64       88.76      8.88 o 
  -2   0   9       43.04       47.19      6.90 o 
  -1   0   9       87.44      103.78     11.35 o 
   0   0   9        0.56        8.14      8.14 o 
   1   0   9       19.47       14.73      4.36 o 
   2   0   9      228.97      252.95     13.10 o 
   3   0   9        7.75       11.20      4.44 o 
   4   0   9        2.45        8.36      8.36 o 
   5   0   9       59.01       45.58      8.84 o 
   6   0   9       47.58       36.75      8.88 o 
   7   0   9       20.04       19.69      9.91 o 
   8   0   9       56.74       63.88     11.99 o 
   9   0   9        0.06        7.15     10.05 o 
  -8   1   9        1.73       14.34      6.30 o 
  -7   1   9        2.65        0.00      6.03 o 
  -6   1   9        0.86        9.83      6.38 o 
  -5   1   9       13.46        6.46      6.77 o 
  -4   1   9       16.55       34.41      6.63 o 
  -3   1   9        9.65        1.76      5.99 o 
  -2   1   9      346.86      385.33     15.45 o 
  -1   1   9        7.16       16.33      3.82 o 
   0   1   9       73.33       57.66      5.36 o 
   1   1   9      620.81      565.48     17.94 o 
   2   1   9      671.89      605.88     19.19 o 
   3   1   9      281.88      252.31     15.28 o 
   4   1   9       36.07       48.28      7.35 o 
   5   1   9        1.51        4.18      2.97 o 
   6   1   9        1.36        6.40      6.40 o 
   7   1   9        4.80       16.60      6.81 o 
   8   1   9       50.41       31.52     11.53 o 
   9   1   9        0.02        3.50      8.92 o 
  -8   2   9        4.29        3.15      8.23 o 
  -7   2   9       17.10       16.87      8.02 o 
  -6   2   9      103.44       92.88     11.34 o 
  -5   2   9       15.67       14.08      6.82 o 
  -4   2   9       27.59       30.01      7.22 o 
  -3   2   9       18.62       11.57      5.00 o 
  -2   2   9       70.70       76.19      7.92 o 
  -1   2   9      215.41      216.50     11.92 o 
   0   2   9       91.01       84.29      6.17 o 
   1   2   9      111.43      132.96      9.62 o 
   2   2   9       43.38       63.97      7.28 o 
   3   2   9       47.78       32.25      6.79 o 
   4   2   9        0.21        1.86      4.58 o 
   5   2   9       64.52       66.15      9.65 o 
   6   2   9        6.63        4.84      7.10 o 
   7   2   9       36.61       34.82      9.59 o 
   8   2   9       17.56        2.07      9.98 o 
   9   2   9        6.55        8.16      9.18 o 
  -8   3   9        0.13        6.43      9.38 o 
  -7   3   9        4.28        2.93      8.68 o 
  -6   3   9      423.12      448.15     22.91 o 
  -5   3   9       35.92       48.25      9.29 o 
  -4   3   9        0.68        0.00      4.74 o 
  -3   3   9       32.30       34.51      6.40 o 
  -2   3   9        0.22        5.57      3.47 o 
  -1   3   9      307.94      296.50     13.28 o 
   0   3   9      105.48      100.43      6.20 o 
   1   3   9       42.07       45.17      6.01 o 
   2   3   9      252.19      264.37     13.40 o 
   3   3   9       79.14       94.69      8.93 o 
   4   3   9       14.59       16.18      5.55 o 
   5   3   9       14.16       22.46      5.84 o 
   6   3   9       26.10       10.40      7.37 o 
   7   3   9       25.05       25.66      7.34 o 
   8   3   9        0.97        6.23      6.68 o 
   9   3   9        0.01        1.12      8.05 o 
  -8   4   9       17.68        7.89      9.24 o 
  -7   4   9        6.92       10.21      7.76 o 
  -6   4   9       57.73       67.95     11.36 o 
  -5   4   9       32.32       30.18      8.99 o 
  -4   4   9       55.65       64.50      9.37 o 
  -3   4   9       24.50       20.75      6.78 o 
  -2   4   9       24.54       24.30      4.76 o 
  -1   4   9       64.57       55.48      8.15 o 
   0   4   9        0.08        1.25      3.01 o 
   1   4   9       39.10       52.57      7.17 o 
   2   4   9      588.26      597.87     20.44 o 
   3   4   9      117.17      112.40      9.17 o 
   4   4   9       30.34       44.23      7.62 o 
   5   4   9       19.35       22.25      6.41 o 
   6   4   9      282.46      307.81     18.77 o 
   7   4   9      137.89      122.90     13.94 o 
   8   4   9       19.94       30.93      7.95 o 
   9   4   9        0.26        5.76      8.03 o 
  -7   5   9       11.52        4.48      8.86 o 
  -6   5   9       48.07       53.95     11.47 o 
  -5   5   9       14.72       24.98      9.25 o 
  -4   5   9      184.66      182.80     15.08 o 
  -3   5   9       50.22       61.77      8.66 o 
  -2   5   9       86.83       92.09      9.69 o 
  -1   5   9        1.61        0.65      4.20 o 
   0   5   9       26.01       27.36      4.39 o 
   1   5   9      339.15      337.63     15.61 o 
   2   5   9      388.33      370.29     17.10 o 
   3   5   9        2.37        8.22      5.66 o 
   4   5   9       35.02       37.52      8.25 o 
   5   5   9       15.53       20.40      7.77 o 
   6   5   9      121.14      141.96     14.03 o 
   7   5   9       13.80       22.57      7.30 o 
   8   5   9       20.61       13.53      8.12 o 
   9   5   9        1.83        1.17      7.82 o 
  -7   6   9        2.86       16.92      9.53 o 
  -6   6   9        5.28        3.30      8.75 o 
  -5   6   9       50.93       55.64     12.52 o 
  -4   6   9       14.27        6.33      8.82 o 
  -3   6   9        1.45        4.03      5.94 o 
  -2   6   9       79.78       70.97     10.44 o 
  -1   6   9      141.89      139.57     11.81 o 
   0   6   9      276.74      271.72     13.84 o 
   1   6   9      274.64      271.67     15.58 o 
   2   6   9      170.97      168.63     14.05 o 
   3   6   9      570.74      614.04     25.76 o 
   4   6   9       94.87       84.94      8.83 o 
   5   6   9       62.57       61.34     10.50 o 
   6   6   9       13.23       23.36      9.21 o 
   7   6   9        9.44       22.87      8.32 o 
   8   6   9       26.14       45.69      9.18 o 
  -6   7   9        4.55        2.43      9.73 o 
  -5   7   9       20.62       25.45      8.99 o 
  -4   7   9       37.17       48.46      9.32 o 
  -3   7   9       39.27       47.20      9.25 o 
  -2   7   9       18.42       11.12      9.64 o 
  -1   7   9        0.29        0.80      5.58 o 
   0   7   9       92.86       86.79      7.40 o 
   1   7   9      265.84      259.98     15.62 o 
   2   7   9       42.57       36.18      7.71 o 
   3   7   9        6.23        1.56      6.91 o 
   4   7   9      160.00      157.06     14.53 o 
   5   7   9        2.92       15.44      6.27 o 
   6   7   9        2.86        4.92      7.72 o 
   7   7   9       34.76       37.56     11.11 o 
   8   7   9        9.68       10.48      9.60 o 
  -5   8   9        2.47       13.43      7.77 o 
  -4   8   9        0.43        6.76      7.82 o 
  -3   8   9       12.47        3.20      8.28 o 
  -2   8   9        0.02        2.94      8.12 o 
  -1   8   9       23.52       19.52      7.71 o 
   0   8   9       54.75       58.71      7.10 o 
   1   8   9       16.97       13.19      7.23 o 
   2   8   9       17.20        8.79      8.79 o 
   3   8   9        1.83        2.73      7.87 o 
   4   8   9      128.95      112.41     14.74 o 
   5   8   9        0.03        3.09      8.00 o 
   6   8   9        2.11        8.66      8.09 o 
   7   8   9        0.11        1.13      8.67 o 
  -4   9   9       32.28       33.64     10.31 o 
  -3   9   9       17.08       11.67     10.25 o 
  -2   9   9        4.70       11.07      8.45 o 
  -1   9   9        6.06        6.40      9.36 o 
   0   9   9        2.86        2.80     12.78 o 
   1   9   9       32.38       45.78      9.97 o 
   2   9   9        0.30        4.96      7.27 o 
   3   9   9        3.34        6.12      6.57 o 
   4   9   9       12.49       11.30     11.30 o 
   5   9   9        6.16       23.61      7.48 o 
   6   9   9        3.34        4.80      8.11 o 
  -3  10   9        6.20        7.76     11.41 o 
  -2  10   9        1.81        3.67     10.18 o 
  -1  10   9       34.56       47.32     12.89 o 
   0  10   9        3.86       10.51      9.18 o 
   1  10   9        1.93        3.34      6.91 o 
   2  10   9        0.23        8.83      8.83 o 
   3  10   9        5.74        3.43     10.20 o 
   4  10   9        5.35        2.28      8.45 o 
   5  10   9        0.03        3.63      9.66 o 
   0  11   9        1.01        9.00      5.54 o 
   1  11   9        0.34        2.47      7.09 o 
   2  11   9       36.81       38.82     10.04 o 
   3  11   9        0.31       17.24      7.56 o 
  -4  -7  10        1.47        8.32      5.87 o 
  -3  -7  10        0.21        6.86      7.82 o 
  -2  -7  10       10.39       16.48      9.53 o 
  -1  -7  10       13.70       12.88      8.30 o 
   0  -7  10       15.70       29.43      6.48 o 
   1  -7  10        0.00        1.06      5.40 o 
   2  -7  10        0.57        3.31      7.49 o 
   3  -7  10        0.69        3.56      8.41 o 
  -5  -6  10        6.72       18.55      8.89 o 
  -4  -6  10        4.98       15.38      6.75 o 
  -3  -6  10        7.99       13.62      7.29 o 
  -2  -6  10        0.67        0.00      6.07 o 
  -1  -6  10       83.77      103.23     13.23 o 
   0  -6  10       68.20       66.73      7.71 o 
   1  -6  10       82.95       81.10     10.06 o 
   2  -6  10       62.74       65.16     10.91 o 
   3  -6  10        0.11        6.38      7.78 o 
   4  -6  10        8.28       10.13      8.05 o 
   5  -6  10       12.63       10.79     10.35 o 
  -6  -5  10        4.71        4.69      9.28 o 
  -5  -5  10        7.09        6.51      5.29 o 
  -4  -5  10       22.32        0.00      8.60 o 
  -3  -5  10       38.73       26.77      9.55 o 
  -2  -5  10       10.43       10.01      7.29 o 
  -1  -5  10        1.55        7.01      6.90 o 
   0  -5  10      135.21      129.38     15.10 o 
   1  -5  10      101.89      109.33     12.65 o 
   2  -5  10        5.81        2.65      7.11 o 
   3  -5  10       25.97       26.54      8.92 o 
   4  -5  10       84.03       82.34     12.38 o 
   5  -5  10        0.47       13.35     13.35 o 
   6  -5  10       76.34       80.88     13.77 o 
  -7  -4  10        2.47        8.27      9.24 o 
  -6  -4  10       22.08       19.81      9.30 o 
  -5  -4  10       32.40       36.59     10.01 o 
  -4  -4  10       58.23       63.83      9.53 o 
  -3  -4  10      144.80      177.11     14.30 o 
  -2  -4  10       15.86        5.78      7.29 o 
  -1  -4  10       31.22       37.09      8.62 o 
   0  -4  10        4.09        0.03      4.57 o 
   1  -4  10      161.38      182.74     13.97 o 
   2  -4  10      261.67      263.88     16.99 o 
   3  -4  10       88.14       67.21     11.09 o 
   4  -4  10        0.93        2.69      6.16 o 
   5  -4  10       12.04       17.04      8.08 o 
   6  -4  10       14.65       17.58      8.78 o 
   7  -4  10        1.46        1.21      7.65 o 
  -7  -3  10       47.09       55.66     11.17 o 
  -6  -3  10       39.12       31.31     11.43 o 
  -5  -3  10        9.44       20.91      8.56 o 
  -4  -3  10        0.10        5.97      5.97 o 
  -3  -3  10        1.05        2.41      7.23 o 
  -2  -3  10      101.32       96.52      9.45 o 
  -1  -3  10      186.53      200.86     14.64 o 
   0  -3  10      253.63      274.04     11.85 o 
   1  -3  10       10.77       20.18      5.57 o 
   2  -3  10       60.24       75.81     10.53 o 
   3  -3  10      134.70      147.81     12.64 o 
   4  -3  10      297.19      305.69     19.91 o 
   5  -3  10       83.30       77.55     11.78 o 
   6  -3  10        6.42        5.07      8.37 o 
   7  -3  10        0.00        9.05      7.49 o 
  -8  -2  10        0.13        1.16      8.55 o 
  -7  -2  10        0.16        4.35      6.31 o 
  -6  -2  10        0.19        1.00      6.92 o 
  -5  -2  10        2.84        2.63      6.38 o 
  -4  -2  10        0.01        3.17      5.46 o 
  -3  -2  10      160.51      137.00     14.31 o 
  -2  -2  10       39.42       45.09      7.31 o 
  -1  -2  10      476.06      520.30     19.89 o 
   0  -2  10       81.53       90.45      6.84 o 
   1  -2  10       40.54       31.83      6.64 o 
   2  -2  10       90.09       72.54      9.70 o 
   3  -2  10      119.08      123.53     11.06 o 
   4  -2  10       54.01       44.79      9.04 o 
   5  -2  10       51.78       44.67     10.27 o 
   6  -2  10        3.68       20.12      6.42 o 
   7  -2  10       73.99       55.68     11.89 o 
   8  -2  10        0.06        1.22      6.95 o 
  -8  -1  10        0.07        4.43      6.80 o 
  -7  -1  10        1.41        3.08      6.90 o 
  -6  -1  10        8.39       12.02      5.59 o 
  -5  -1  10       31.12       17.51      7.52 o 
  -4  -1  10       61.31       51.66      8.67 o 
  -3  -1  10      602.60      612.78     22.76 o 
  -2  -1  10        0.16        0.00      5.08 o 
  -1  -1  10      350.79      362.46     16.28 o 
   0  -1  10        1.75        0.67      4.39 o 
   1  -1  10      630.44      598.28     21.01 o 
   2  -1  10        0.55        8.57      4.01 o 
   3  -1  10        0.97        0.64      5.01 o 
   4  -1  10      175.76      173.58     13.60 o 
   5  -1  10        3.19        5.70      6.36 o 
   6  -1  10      109.93      100.97     12.66 o 
   7  -1  10        0.29        4.14      6.50 o 
   8  -1  10       13.33        8.03      8.48 o 
  -8   0  10        0.17        2.12      7.75 o 
  -7   0  10        0.15        2.90      7.35 o 
  -6   0  10        3.01        0.84      5.67 o 
  -5   0  10      237.55      216.93     15.14 o 
  -4   0  10      163.07      156.78     13.31 o 
  -3   0  10      158.95      152.77     11.49 o 
  -2   0  10       18.12       16.58      5.95 o 
  -1   0  10      278.56      311.82     15.04 o 
   0   0  10       18.47       12.50      5.43 o 
   1   0  10        2.98        1.06      5.51 o 
   2   0  10        8.12       10.40      4.03 o 
   3   0  10       24.77       17.98      5.71 o 
   4   0  10        0.04        1.41      4.99 o 
   5   0  10       40.22       41.04      8.69 o 
   6   0  10       73.02       73.45     10.72 o 
   7   0  10      158.56      170.25     17.13 o 
   8   0  10       48.53       43.32     10.35 o 
   9   0  10       18.67       25.60     11.36 o 
  -8   1  10        1.92        2.10      8.85 o 
  -7   1  10        1.64        5.74      6.26 o 
  -6   1  10      120.33      123.56     13.61 o 
  -5   1  10      928.63      896.53     29.49 o 
  -4   1  10      168.51      182.85     13.00 o 
  -3   1  10        3.22        6.94      5.08 o 
  -2   1  10      376.87      425.61     16.90 o 
  -1   1  10      318.06      261.37     13.64 o 
   0   1  10        0.64        2.61      2.55 o 
   1   1  10      108.14      104.19      9.57 o 
   2   1  10        2.81        5.02      5.02 o 
   3   1  10       13.76       24.85      6.56 o 
   4   1  10       33.75       36.81      7.18 o 
   5   1  10       36.51       33.92      8.40 o 
   6   1  10       10.70        0.90      7.28 o 
   7   1  10        7.44        5.78      7.13 o 
   8   1  10        2.89        0.00      9.95 o 
   9   1  10       48.63       17.98     12.65 o 
  -8   2  10        1.63        2.10      6.75 o 
  -7   2  10        0.00        1.95      6.06 o 
  -6   2  10        1.38        0.00      6.87 o 
  -5   2  10       21.12       20.49      7.84 o 
  -4   2  10      153.35      147.20     12.33 o 
  -3   2  10       38.43       28.57      7.82 o 
  -2   2  10       40.07       27.23      7.51 o 
  -1   2  10      129.48      135.98     10.38 o 
   0   2  10      129.61      149.41      7.01 o 
   1   2  10       46.98       51.01      6.86 o 
   2   2  10      146.94      121.53     10.32 o 
   3   2  10      301.80      322.50     15.79 o 
   4   2  10       59.18       53.86      8.08 o 
   5   2  10       84.23       76.92      9.52 o 
   6   2  10        0.68        4.26      5.38 o 
   7   2  10       10.86       18.21      8.48 o 
   8   2  10      101.34      119.21     14.34 o 
   9   2  10       26.59       30.80     10.64 o 
  -8   3  10        1.01        4.39      8.30 o 
  -7   3  10        2.60        0.00      7.75 o 
  -6   3  10       36.45       25.49     10.39 o 
  -5   3  10       35.38       31.83      9.06 o 
  -4   3  10      128.18      130.70     13.06 o 
  -3   3  10       27.53       36.28      6.73 o 
  -2   3  10      135.96      153.91     10.63 o 
  -1   3  10        3.99        6.24      4.97 o 
   0   3  10       90.40       86.72      6.58 o 
   1   3  10       40.59       29.63      6.79 o 
   2   3  10       59.48       57.17      7.10 o 
   3   3  10        3.91        4.32      4.32 o 
   4   3  10      225.28      215.34     14.27 o 
   5   3  10      190.59      168.03     13.21 o 
   6   3  10        7.22        4.23      7.45 o 
   7   3  10        0.37        8.62      7.17 o 
   8   3  10        0.01        4.24      8.81 o 
   9   3  10        7.97        2.29     10.17 o 
  -7   4  10        0.01        3.15      7.98 o 
  -6   4  10       33.00       39.34     10.97 o 
  -5   4  10       72.07       67.42     10.60 o 
  -4   4  10       21.59        9.30      7.58 o 
  -3   4  10       33.72       40.78      8.20 o 
  -2   4  10       40.22       58.90      7.65 o 
  -1   4  10        2.95        0.64      5.12 o 
   0   4  10       11.01        7.58      3.52 o 
   1   4  10        2.05        0.65      4.10 o 
   2   4  10       28.35       29.69      6.35 o 
   3   4  10        0.12        3.23      5.17 o 
   4   4  10       15.29       18.73      5.53 o 
   5   4  10      387.83      369.98     20.07 o 
   6   4  10       26.81       23.08      8.46 o 
   7   4  10       15.50       16.20      9.26 o 
   8   4  10       17.29       18.05      9.29 o 
   9   4  10        1.17        1.18      8.64 o 
  -7   5  10        2.25        7.98      9.61 o 
  -6   5  10       13.68       13.49      8.55 o 
  -5   5  10       71.59       79.84     11.55 o 
  -4   5  10       13.03       16.99      7.34 o 
  -3   5  10        0.18        7.74      4.91 o 
  -2   5  10        7.13       15.62      5.42 o 
  -1   5  10       21.03       19.41      6.94 o 
   0   5  10        4.58        1.24      4.90 o 
   1   5  10      476.48      529.90     20.84 o 
   2   5  10       32.71       38.66      6.18 o 
   3   5  10      738.24      698.98     25.62 o 
   4   5  10       67.98       80.72     10.40 o 
   5   5  10        6.81        7.18      6.96 o 
   6   5  10       20.68       30.02      7.09 o 
   7   5  10       75.47       73.31     11.11 o 
   8   5  10       17.24       25.81      9.14 o 
   9   5  10       22.00       30.16      9.60 o 
  -6   6  10        9.37       13.67     10.06 o 
  -5   6  10      129.16      125.58     16.36 o 
  -4   6  10       16.24       10.43      7.59 o 
  -3   6  10       18.83       24.99      7.54 o 
  -2   6  10       19.31       12.75      6.93 o 
  -1   6  10       99.36       71.53     11.03 o 
   0   6  10       19.76       24.68      4.54 o 
   1   6  10      127.65      121.90     11.90 o 
   2   6  10        5.60        0.00      5.96 o 
   3   6  10        2.23       12.87      5.50 o 
   4   6  10        4.96       14.41      6.50 o 
   5   6  10        5.63        3.41      6.94 o 
   6   6  10       15.99       13.20      9.35 o 
   7   6  10        0.63        6.12      8.74 o 
   8   6  10       11.90        2.25      8.36 o 
  -6   7  10        4.37        4.96      8.99 o 
  -5   7  10        3.53       29.88      8.63 o 
  -4   7  10        7.29        7.36     10.64 o 
  -3   7  10       15.30       10.70      8.26 o 
  -2   7  10       18.83       20.80      8.90 o 
  -1   7  10        2.53        4.25      7.35 o 
   0   7  10      269.29      258.91     13.69 o 
   1   7  10        0.03        8.20      8.20 o 
   2   7  10      322.15      326.80     19.78 o 
   3   7  10      387.84      391.89     21.88 o 
   4   7  10       20.25       23.22      7.66 o 
   5   7  10       27.70       35.25      8.78 o 
   6   7  10        0.16       10.20      5.95 o 
   7   7  10       19.25       22.05     10.31 o 
   8   7  10        2.16        1.19      6.59 o 
  -5   8  10        2.42       13.93      7.43 o 
  -4   8  10        0.51        2.37      7.26 o 
  -3   8  10       10.43        1.08      8.94 o 
  -2   8  10        8.10       10.33      7.83 o 
  -1   8  10       66.65       82.12     10.15 o 
   0   8  10      195.42      199.91     12.20 o 
   1   8  10        2.13        0.93      6.75 o 
   2   8  10        2.46        4.63      6.02 o 
   3   8  10        7.42       12.46      6.69 o 
   4   8  10       44.63       49.91      8.52 o 
   5   8  10        0.69        0.00      7.70 o 
   6   8  10        9.39        2.27      8.10 o 
   7   8  10        0.79        3.59      8.08 o 
  -4   9  10        0.53        1.31      8.80 o 
  -3   9  10       20.88       21.95      9.96 o 
  -2   9  10       80.26       93.63     14.29 o 
  -1   9  10      120.36      132.59     15.55 o 
   0   9  10        2.71        1.08      6.12 o 
   1   9  10        0.05        7.29      6.82 o 
   2   9  10       24.70       24.07      9.82 o 
   3   9  10       28.97       29.99     10.03 o 
   4   9  10       11.56       12.23      7.10 o 
   5   9  10        1.28        4.64      8.35 o 
   6   9  10        2.97        9.75     10.67 o 
  -2  10  10        2.30       11.44      8.58 o 
  -1  10  10        0.33        7.39      7.99 o 
   0  10  10        0.06        5.54      5.78 o 
   1  10  10        0.11       10.32     10.32 o 
   2  10  10        1.39        6.96      7.54 o 
   3  10  10        1.58        8.93      8.93 o 
   4  10  10        4.33        7.28      7.85 o 
   5  10  10        1.06       11.34      6.53 o 
   1  11  10        0.78        2.51     10.64 o 
   2  11  10        1.16        4.96     11.28 o 
  -2  -7  11        5.19        8.98      8.98 o 
  -1  -7  11       23.23        6.77      9.48 o 
   0  -7  11       11.41       10.14      6.67 o 
   1  -7  11        0.17        0.00      6.11 o 
   2  -7  11       16.34       10.48      7.86 o 
  -4  -6  11        1.93        1.18      9.27 o 
  -3  -6  11        4.52        9.84      8.67 o 
  -2  -6  11        4.61        2.14      7.90 o 
  -1  -6  11        2.22        2.02      7.01 o 
   0  -6  11        2.61        1.60      5.05 o 
   1  -6  11       43.31       50.22     10.70 o 
   2  -6  11        2.45       11.65      7.73 o 
   3  -6  11        1.86        3.31      7.90 o 
   4  -6  11       10.57       23.48      6.00 o 
  -5  -5  11        0.37        6.79      7.86 o 
  -4  -5  11        0.00        8.46      8.46 o 
  -3  -5  11        4.43       21.39      6.84 o 
  -2  -5  11       11.27        8.76      7.68 o 
  -1  -5  11      142.16      170.96     14.62 o 
   0  -5  11       21.50       11.76      6.33 o 
   1  -5  11       10.59       19.50      7.38 o 
   2  -5  11       14.42        8.60      7.64 o 
   3  -5  11      156.00      139.72     15.12 o 
   4  -5  11        1.45       11.88      7.34 o 
   5  -5  11       11.23        8.12      8.55 o 
  -6  -4  11        1.98        9.28      9.28 o 
  -5  -4  11        0.10        8.53      6.01 o 
  -4  -4  11        6.85        4.06      7.57 o 
  -3  -4  11        8.95        7.55      7.77 o 
  -2  -4  11        1.68        4.46      5.77 o 
  -1  -4  11      136.03      150.91     14.38 o 
   0  -4  11       89.32       94.84      9.76 o 
   1  -4  11      216.00      207.73     16.50 o 
   2  -4  11       19.51        9.56      6.69 o 
   3  -4  11       62.83       56.16     10.62 o 
   4  -4  11      112.44       99.69     13.86 o 
   5  -4  11       21.23       20.27      8.39 o 
   6  -4  11        0.00        9.81      9.81 o 
  -7  -3  11        2.06        5.85      8.50 o 
  -6  -3  11        0.54        4.36      6.32 o 
  -5  -3  11        0.23        8.02      7.14 o 
  -4  -3  11        0.00        6.49      6.93 o 
  -3  -3  11       28.98       26.95      8.33 o 
  -2  -3  11       85.99       80.42     12.42 o 
  -1  -3  11      433.01      420.71     21.56 o 
   0  -3  11      336.46      328.26     15.84 o 
   1  -3  11      140.29      126.59     12.55 o 
   2  -3  11       14.14        6.39      6.59 o 
   3  -3  11      254.82      274.81     18.03 o 
   4  -3  11        9.93        3.69      9.00 o 
   5  -3  11       17.57       19.81      8.22 o 
   6  -3  11       15.85       12.99      8.80 o 
   7  -3  11        2.77       10.62      8.43 o 
  -7  -2  11        0.10        1.07      8.27 o 
  -6  -2  11       12.42       26.86      7.36 o 
  -5  -2  11       17.46       20.85      7.53 o 
  -4  -2  11      123.30      106.27     13.76 o 
  -3  -2  11       82.41       83.05     12.41 o 
  -2  -2  11      294.50      315.88     17.78 o 
  -1  -2  11       42.95       29.71      7.88 o 
   0  -2  11       95.20      112.44      8.02 o 
   1  -2  11       15.00       17.86      6.84 o 
   2  -2  11       48.31       44.82      8.34 o 
   3  -2  11      109.15       93.60     10.78 o 
   4  -2  11      159.51      176.55     14.15 o 
   5  -2  11      194.15      185.43     15.95 o 
   6  -2  11       24.72       33.81      7.31 o 
   7  -2  11       39.90       19.18     10.64 o 
  -7  -1  11        0.17        2.09      7.51 o 
  -6  -1  11        0.40        7.56      7.56 o 
  -5  -1  11       25.73       23.31      7.41 o 
  -4  -1  11      115.37      107.06     11.50 o 
  -3  -1  11       35.27       27.91      7.83 o 
  -2  -1  11       46.74       43.59      7.92 o 
  -1  -1  11      166.25      165.58     12.96 o 
   0  -1  11        1.21        5.21      4.61 o 
   1  -1  11       20.76       13.31      5.48 o 
   2  -1  11        5.41        0.65      5.80 o 
   3  -1  11        7.37       13.95      4.75 o 
   4  -1  11      226.67      270.30     16.49 o 
   5  -1  11       39.14       49.97      9.50 o 
   6  -1  11       66.36       70.18     10.92 o 
   7  -1  11        1.96        1.12      8.05 o 
   8  -1  11        9.50        5.98      9.08 o 
  -7   0  11        3.36        9.52      9.52 o 
  -6   0  11        2.32        2.82      8.46 o 
  -5   0  11      108.17      104.29     11.59 o 
  -4   0  11        2.00        5.49      5.81 o 
  -3   0  11        0.24        7.80      5.49 o 
  -2   0  11       12.94       13.31      6.76 o 
  -1   0  11       13.97       29.76      7.95 o 
   0   0  11       32.21       24.28      5.80 o 
   1   0  11       33.49       26.42      6.87 o 
   2   0  11       68.46       82.14      8.72 o 
   3   0  11      113.21      101.46     10.52 o 
   4   0  11      178.90      167.47     13.69 o 
   5   0  11        1.39        4.21      7.20 o 
   6   0  11        0.37        3.81      7.50 o 
   7   0  11        4.59        3.15      9.44 o 
   8   0  11        6.72        0.00      8.91 o 
  -8   1  11       30.56       23.76     10.77 o 
  -7   1  11       19.71       30.18      8.58 o 
  -6   1  11        8.61        4.65      7.42 o 
  -5   1  11      125.68      103.60     13.01 o 
  -4   1  11      247.45      228.19     15.45 o 
  -3   1  11       21.86       25.60      5.97 o 
  -2   1  11       10.93        1.99      5.98 o 
  -1   1  11      155.36      140.45     10.73 o 
   0   1  11      119.97      125.74      7.27 o 
   1   1  11       44.82       40.33      6.99 o 
   2   1  11        0.30        2.48      5.18 o 
   3   1  11        9.63       18.24      4.24 o 
   4   1  11       12.42        9.54      6.57 o 
   5   1  11        0.03        0.00      5.66 o 
   6   1  11       41.83       48.28     10.65 o 
   7   1  11      203.01      192.31     16.86 o 
   8   1  11       96.53       83.49     14.17 o 
  -7   2  11       25.34       40.49      6.35 o 
  -6   2  11       43.37       49.11      9.89 o 
  -5   2  11       68.13       58.77     10.41 o 
  -4   2  11       40.67       38.09      8.46 o 
  -3   2  11       41.07       45.15      7.73 o 
  -2   2  11        0.13        1.99      4.61 o 
  -1   2  11      435.57      464.37     18.11 o 
   0   2  11        5.93        6.86      2.93 o 
   1   2  11       63.98       56.00      7.77 o 
   2   2  11       16.22       18.81      5.73 o 
   3   2  11        0.15        2.71      4.56 o 
   4   2  11        0.80        3.62      4.93 o 
   5   2  11       37.30       26.44      9.29 o 
   6   2  11       44.05       42.96      9.26 o 
   7   2  11       18.56       34.02      8.40 o 
   8   2  11        4.94        1.12      8.10 o 
   9   2  11        0.16        2.38      8.64 o 
  -7   3  11       19.57       26.95      7.29 o 
  -6   3  11       66.83       57.09     10.98 o 
  -5   3  11       72.39       81.24     11.30 o 
  -4   3  11        3.43        3.15      6.72 o 
  -3   3  11       12.13        9.36      5.89 o 
  -2   3  11       99.19      105.71      9.81 o 
  -1   3  11       50.21       47.33      6.77 o 
   0   3  11       27.61       17.77      4.38 o 
   1   3  11       44.20       58.62      8.45 o 
   2   3  11       80.35       61.91      9.09 o 
   3   3  11        1.68        2.06      6.30 o 
   4   3  11        2.08       10.26      6.00 o 
   5   3  11       27.30       24.85      7.91 o 
   6   3  11       80.56       64.18     10.07 o 
   7   3  11      145.24      133.83     15.61 o 
   8   3  11        1.44        2.18      8.65 o 
   9   3  11        3.10       15.42      7.23 o 
  -7   4  11        3.21       22.86      7.83 o 
  -6   4  11        9.81        2.95      8.64 o 
  -5   4  11      110.29      111.09     13.82 o 
  -4   4  11       14.27       19.08      7.57 o 
  -3   4  11        8.05        8.31      6.08 o 
  -2   4  11        0.04        4.91      4.58 o 
  -1   4  11       69.26       78.08      9.52 o 
   0   4  11      131.59      132.16      9.75 o 
   1   4  11       18.91       12.41      5.56 o 
   2   4  11        9.67        8.67      5.21 o 
   3   4  11       24.98       26.55      7.15 o 
   4   4  11      360.72      306.07     18.48 o 
   5   4  11       59.47       49.02     10.27 o 
   6   4  11       12.75       16.20      7.33 o 
   7   4  11       20.99       24.88      8.51 o 
   8   4  11       12.01       18.50      8.82 o 
  -7   5  11       12.67       34.99      8.98 o 
  -6   5  11       75.90       74.30     13.85 o 
  -5   5  11        3.09        5.90      8.40 o 
  -4   5  11       10.69       14.32      6.45 o 
  -3   5  11        2.64        6.54      6.54 o 
  -2   5  11       45.50       38.21      9.48 o 
  -1   5  11        0.30        0.00      5.88 o 
   0   5  11      256.82      279.05     17.33 o 
   1   5  11       15.46       23.25      7.27 o 
   2   5  11       97.37       93.38     12.25 o 
   3   5  11     1196.47     1167.43     33.24 o 
   4   5  11        0.48        7.08      7.30 o 
   5   5  11        3.30        6.98      6.98 o 
   6   5  11       24.87       14.83      9.59 o 
   7   5  11        0.29        8.87      8.87 o 
   8   5  11        3.14        9.97      6.37 o 
  -6   6  11        7.36        4.68      7.91 o 
  -5   6  11      107.52       87.48     15.55 o 
  -4   6  11      137.81      121.87     15.69 o 
  -3   6  11       12.07       15.54      8.00 o 
  -2   6  11       17.55       18.74      7.40 o 
  -1   6  11        1.63        5.72      6.27 o 
   0   6  11      195.80      207.27     12.87 o 
   1   6  11        1.08        7.19      7.19 o 
   2   6  11        1.98        7.68      7.68 o 
   3   6  11      309.48      295.76     18.62 o 
   4   6  11       94.36       98.77     13.05 o 
   5   6  11        3.97        3.65      6.41 o 
   6   6  11        8.20       12.74      8.01 o 
   7   6  11        2.80        4.23      8.14 o 
   8   6  11        1.84        9.31      9.31 o 
  -5   7  11        5.68        2.43      9.39 o 
  -4   7  11        3.74        2.21      8.27 o 
  -3   7  11       23.03       36.89     10.59 o 
  -2   7  11        1.47        0.93      6.15 o 
  -1   7  11       69.83       97.44     11.77 o 
   0   7  11      133.35      133.05      9.88 o 
   1   7  11       13.16        1.74      8.17 o 
   2   7  11        0.24        0.91      7.06 o 
   3   7  11       25.33        6.25     11.24 o 
   4   7  11       24.39       19.69      8.15 o 
   5   7  11        5.14        5.98      8.45 o 
   6   7  11        2.10        3.13      9.16 o 
   7   7  11        0.02        0.00      7.35 o 
  -5   8  11        0.59       12.31     12.31 o 
  -4   8  11        0.82        2.49      7.48 o 
  -3   8  11       18.76       21.81     10.13 o 
  -2   8  11       33.66       54.01      9.99 o 
  -1   8  11        0.07        4.15      8.89 o 
   0   8  11       19.99       27.47      6.52 o 
   1   8  11        8.96        9.88      7.05 o 
   2   8  11        5.96       14.69      6.64 o 
   3   8  11        0.26        7.89      7.89 o 
   4   8  11        0.62        9.83      9.83 o 
   5   8  11        0.19        5.52      7.01 o 
   6   8  11        0.51        8.07      8.07 o 
   7   8  11        0.00        9.68      9.68 o 
  -3   9  11       13.54        5.04      9.60 o 
  -2   9  11       47.48       24.07     11.55 o 
  -1   9  11       39.10       45.07     12.50 o 
   0   9  11        1.68        6.10      5.80 o 
   1   9  11        3.59        5.47      7.49 o 
   2   9  11        0.71        8.96      8.96 o 
   3   9  11       12.78       14.58      7.87 o 
   4   9  11        2.79        8.08      7.60 o 
   5   9  11        2.26        4.87      7.66 o 
   6   9  11        1.44        6.29      9.14 o 
  -2  10  11        4.48        1.32     10.26 o 
  -1  10  11        4.30        0.00      9.33 o 
   0  10  11        1.39        6.13      6.02 o 
   1  10  11        2.43        1.19      9.82 o 
   2  10  11       11.24       27.74     11.00 o 
   3  10  11       26.97       12.25     12.25 o 
   4  10  11        4.04        6.27      6.73 o 
  -3  -6  12        1.94        3.44      8.65 o 
  -2  -6  12       10.36       14.44      8.68 o 
  -1  -6  12        2.77        2.19      7.72 o 
   0  -6  12      168.93      176.19     12.62 o 
   1  -6  12        2.87        2.18      8.05 o 
   2  -6  12       17.18       14.48      7.82 o 
   3  -6  12        6.17       18.66      8.91 o 
  -4  -5  12       21.34       29.17      8.38 o 
  -3  -5  12        1.42        7.25      7.25 o 
  -2  -5  12       18.13       10.37      8.66 o 
  -1  -5  12       79.31      111.25     13.43 o 
   0  -5  12       13.09       12.87      6.18 o 
   1  -5  12      327.32      301.25     21.19 o 
   2  -5  12       11.71       20.59      8.44 o 
   3  -5  12       22.48       40.94      9.67 o 
   4  -5  12       12.83       12.49      9.18 o 
  -5  -4  12        0.03        6.73      5.46 o 
  -4  -4  12        3.18        4.22      7.67 o 
  -3  -4  12        1.29        0.00      6.94 o 
  -2  -4  12       40.72       38.57     10.51 o 
  -1  -4  12        1.78        4.64      6.38 o 
   0  -4  12      155.31      172.65     10.56 o 
   1  -4  12        8.25        5.53      7.85 o 
   2  -4  12       14.33       24.61      6.71 o 
   3  -4  12       27.67       29.82     10.30 o 
   4  -4  12       62.60       54.83     11.76 o 
   5  -4  12       22.90       30.51      8.55 o 
  -6  -3  12        3.45        2.23      7.53 o 
  -5  -3  12       13.03        9.62     10.27 o 
  -4  -3  12        1.39        3.05      7.08 o 
  -3  -3  12       75.24       54.61     12.13 o 
  -2  -3  12       16.58        7.20      7.75 o 
  -1  -3  12        3.02        6.96      6.86 o 
   0  -3  12        0.15        1.90      3.54 o 
   1  -3  12        0.11        3.43      4.95 o 
   2  -3  12        9.95       13.11      7.30 o 
   3  -3  12       37.45       43.23     10.06 o 
   4  -3  12       18.08        4.90      9.36 o 
   5  -3  12       19.31       10.07     10.07 o 
   6  -3  12       73.13       67.56     14.77 o 
  -6  -2  12        3.72        8.93      8.93 o 
  -5  -2  12        0.51        0.98      6.17 o 
  -4  -2  12       69.81       58.35     10.13 o 
  -3  -2  12       14.97       21.17      6.87 o 
  -2  -2  12      532.06      595.05     25.75 o 
  -1  -2  12        0.91        8.84      6.22 o 
   0  -2  12        6.45       10.18      4.15 o 
   1  -2  12       58.19       63.66      9.00 o 
   2  -2  12       40.45       37.57      8.45 o 
   3  -2  12      110.67       90.25     13.39 o 
   4  -2  12       13.54       11.07      9.32 o 
   5  -2  12        9.22       15.02      8.61 o 
   6  -2  12        0.17        9.85      6.20 o 
   7  -2  12        0.18        8.24      8.24 o 
  -7  -1  12        7.99       11.12      7.04 o 
  -6  -1  12        2.01        3.15      6.52 o 
  -5  -1  12        1.26        2.89      7.26 o 
  -4  -1  12       15.55       26.72      8.73 o 
  -3  -1  12       97.78      105.25     11.89 o 
  -2  -1  12       86.09       80.63     10.50 o 
  -1  -1  12      152.29      159.03     13.12 o 
   0  -1  12      196.53      185.01      9.90 o 
   1  -1  12        0.67        5.24      5.57 o 
   2  -1  12       17.57       21.46      7.19 o 
   3  -1  12      105.07      111.00     11.39 o 
   4  -1  12        0.41        2.64      6.18 o 
   5  -1  12      343.49      350.21     20.90 o 
   6  -1  12       38.05       66.62     10.04 o 
   7  -1  12       41.81       34.22     12.22 o 
  -7   0  12       11.16       11.75      8.24 o 
  -6   0  12        3.56        4.97      7.65 o 
  -5   0  12        2.06        1.79      7.57 o 
  -4   0  12       11.13       19.53      7.74 o 
  -3   0  12      134.77      141.08     13.21 o 
  -2   0  12       23.71       28.98      7.16 o 
  -1   0  12      129.39      150.53     12.03 o 
   0   0  12       46.71       36.90      6.71 o 
   1   0  12       67.41       81.12     10.59 o 
   2   0  12       12.58        8.73      5.03 o 
   3   0  12       90.44      109.60     10.09 o 
   4   0  12       12.09       15.80      5.86 o 
   5   0  12       18.92       32.75      7.69 o 
   6   0  12       33.50       34.03      9.97 o 
   7   0  12        2.16        3.35      9.16 o 
   8   0  12        0.59        7.25      9.23 o 
  -7   1  12        1.90        6.25      7.72 o 
  -6   1  12       13.13       15.62      8.47 o 
  -5   1  12        0.78        1.77      7.47 o 
  -4   1  12      222.16      218.61     15.40 o 
  -3   1  12        0.09        3.79      6.42 o 
  -2   1  12       25.47       28.04      7.19 o 
  -1   1  12        0.89        0.64      4.47 o 
   0   1  12       69.66       67.49      6.14 o 
   1   1  12       76.47       83.22      9.36 o 
   2   1  12       90.30       79.25     10.82 o 
   3   1  12        1.42        0.77      4.39 o 
   4   1  12        4.25       12.92      6.41 o 
   5   1  12        0.84        5.23      7.44 o 
   6   1  12       73.69       69.93     11.62 o 
   7   1  12       12.65        9.58      8.91 o 
   8   1  12       34.33       30.41     10.43 o 
  -7   2  12        1.09       12.49      5.12 o 
  -6   2  12        0.46        2.94      7.30 o 
  -5   2  12       26.85       24.15      8.37 o 
  -4   2  12      104.62      103.57     12.30 o 
  -3   2  12       23.78        5.35      7.01 o 
  -2   2  12      132.17      131.21     11.90 o 
  -1   2  12       60.07       73.06      8.16 o 
   0   2  12       17.44       18.86      5.35 o 
   1   2  12       58.99       65.34      9.24 o 
   2   2  12       32.95       23.11      6.97 o 
   3   2  12        5.36        5.14      6.77 o 
   4   2  12      417.00      429.31     21.86 o 
   5   2  12       72.12       82.03     10.51 o 
   6   2  12       55.75       41.81     12.42 o 
   7   2  12        0.24        1.00      6.85 o 
   8   2  12       14.11       22.85      9.35 o 
  -7   3  12        1.51        0.00      7.79 o 
  -6   3  12        5.86        5.91      7.33 o 
  -5   3  12       38.03       37.51      8.60 o 
  -4   3  12       40.40       38.68      8.36 o 
  -3   3  12        3.24       10.93      6.10 o 
  -2   3  12       87.97       85.92     10.46 o 
  -1   3  12        7.53       21.56      6.38 o 
   0   3  12       33.49       21.00      4.98 o 
   1   3  12      112.55      142.87     12.51 o 
   2   3  12        1.81        2.07      5.56 o 
   3   3  12       54.19       65.68     10.02 o 
   4   3  12      782.21      926.27     30.15 o 
   5   3  12       79.47       71.28     11.51 o 
   6   3  12        6.09        7.58      8.12 o 
   7   3  12        0.70        3.06      8.19 o 
   8   3  12        1.32        9.33      9.33 o 
  -7   4  12        0.47        6.70      8.21 o 
  -6   4  12        3.14        6.20      7.23 o 
  -5   4  12        0.23        9.56      7.25 o 
  -4   4  12        6.37       13.23      6.98 o 
  -3   4  12       48.47       54.52      9.57 o 
  -2   4  12      107.64      105.36     10.88 o 
  -1   4  12       34.38       40.08      7.82 o 
   0   4  12       13.89       11.49      6.44 o 
   1   4  12       69.71       89.12      9.63 o 
   2   4  12      239.11      246.02     16.14 o 
   3   4  12       67.05       77.47     10.88 o 
   4   4  12      138.41      152.47     14.26 o 
   5   4  12        0.06        0.87      6.43 o 
   6   4  12       69.58       74.86     12.06 o 
   7   4  12        9.61       12.37      7.96 o 
   8   4  12       27.13       22.32     10.74 o 
  -6   5  12       29.55       35.47     10.27 o 
  -5   5  12       58.46       67.70     10.66 o 
  -4   5  12       14.92       20.80      6.83 o 
  -3   5  12        0.25        7.06      3.91 o 
  -2   5  12       23.58       31.21      7.61 o 
  -1   5  12        1.18        1.53      5.68 o 
   0   5  12      176.47      171.74      9.75 o 
   1   5  12        1.18        5.76      5.76 o 
   2   5  12      146.77      141.01     13.09 o 
   3   5  12       26.40       33.61      9.41 o 
   4   5  12       28.76       36.25      9.06 o 
   5   5  12        4.40        7.18      7.18 o 
   6   5  12        8.62        8.77      6.50 o 
   7   5  12       12.83       16.86      8.75 o 
   8   5  12        0.51        3.43      7.58 o 
  -6   6  12        0.46        6.00      8.28 o 
  -5   6  12        8.89        7.88      9.99 o 
  -4   6  12       24.93       33.20      7.38 o 
  -3   6  12       63.72       82.88     11.87 o 
  -2   6  12        4.91        0.00      6.27 o 
  -1   6  12      111.04      101.85     12.31 o 
   0   6  12       35.33       32.23      5.67 o 
   1   6  12      116.45      140.70     12.52 o 
   2   6  12      332.98      340.23     20.48 o 
   3   6  12       80.49       91.66     11.90 o 
   4   6  12       28.95       16.27      8.85 o 
   5   6  12       44.51       39.28      9.90 o 
   6   6  12        3.00       14.38      6.32 o 
   7   6  12        4.78       18.60      7.48 o 
  -5   7  12        7.50       11.05     10.61 o 
  -4   7  12        0.00        6.91      9.34 o 
  -3   7  12       64.40       53.52     12.14 o 
  -2   7  12        7.04        1.05      7.73 o 
  -1   7  12      141.39      145.54     15.11 o 
   0   7  12       34.90       36.96      6.65 o 
   1   7  12       53.80       43.74     12.46 o 
   2   7  12       86.57       75.47     12.14 o 
   3   7  12      128.45      120.85     14.00 o 
   4   7  12        7.26        9.84      7.92 o 
   5   7  12        0.06        8.29      5.95 o 
   6   7  12        0.01        9.07      9.07 o 
   7   7  12       10.93        1.19      9.94 o 
  -4   8  12       25.63       17.62     10.81 o 
  -3   8  12        0.15       16.69      8.40 o 
  -2   8  12        9.02       23.71      8.53 o 
  -1   8  12        1.84        0.00      6.98 o 
   0   8  12       28.88       35.63      8.05 o 
   1   8  12        0.00        3.06      8.25 o 
   2   8  12        3.37       19.75      8.07 o 
   3   8  12       13.49       14.77      9.07 o 
   4   8  12       57.20       52.31     13.86 o 
   5   8  12        2.04        8.00      8.80 o 
   6   8  12        0.03        5.96      8.31 o 
  -3   9  12        0.71       10.95     10.95 o 
  -2   9  12       11.30        1.20      9.58 o 
  -1   9  12        0.82        7.19      8.28 o 
   0   9  12       15.30       18.93      6.47 o 
   1   9  12       11.02        8.09      9.41 o 
   2   9  12       31.83       11.45      9.57 o 
   3   9  12        3.16        4.71      7.87 o 
   4   9  12        3.02       10.74      8.06 o 
   5   9  12        0.26       10.27     10.27 o 
  -1  10  12        5.32        6.55     10.62 o 
   0  10  12        4.88        7.74      5.38 o 
   1  10  12       49.39       32.77     13.96 o 
   2  10  12        4.08        3.74      9.50 o 
   3  10  12        0.00        7.58      7.58 o 
   0  -6  13        2.10        0.66      6.32 o 
  -3  -5  13        8.93        1.15      9.29 o 
  -2  -5  13        0.21        8.71      8.71 o 
  -1  -5  13        2.05       11.86      6.41 o 
   0  -5  13       71.22       80.02     16.48 o 
   1  -5  13        2.37        7.47      9.65 o 
   2  -5  13       21.07       43.72      9.49 o 
   3  -5  13       20.24        6.81      8.38 o 
  -4  -4  13        5.94       10.05      8.45 o 
  -3  -4  13        5.64        2.14      8.54 o 
  -2  -4  13       17.23       13.41      7.72 o 
  -1  -4  13        1.84        4.07      6.87 o 
   0  -4  13       12.08        8.51      6.44 o 
   1  -4  13       46.19       63.78      9.34 o 
   2  -4  13       41.43       48.99      9.99 o 
   3  -4  13       72.11       77.70     12.80 o 
   4  -4  13        0.30        9.52      9.52 o 
   5  -4  13        0.24        3.52      8.96 o 
  -5  -3  13       38.36       39.10     13.11 o 
  -4  -3  13        0.00        0.00      7.41 o 
  -3  -3  13        0.99       18.21      6.07 o 
  -2  -3  13       28.67       29.16      8.59 o 
  -1  -3  13      108.96       93.78     11.98 o 
   0  -3  13      318.59      316.49     29.38 o 
   1  -3  13      135.38      129.23     14.51 o 
   2  -3  13       41.59       43.91      9.61 o 
   3  -3  13        0.02        0.98      6.50 o 
   4  -3  13       29.34       31.63      8.91 o 
   5  -3  13       13.29       20.21      8.26 o 
   6  -3  13        1.17        0.00      9.27 o 
  -6  -2  13        6.19        5.70      6.12 o 
  -5  -2  13        4.25        1.07      8.40 o 
  -4  -2  13       10.17       22.26      7.67 o 
  -3  -2  13        0.74       11.54      5.23 o 
  -2  -2  13       38.31       37.53     10.29 o 
  -1  -2  13      203.64      191.22     16.45 o 
   0  -2  13        1.84        8.67      4.40 o 
   1  -2  13       16.63       18.55      9.01 o 
   2  -2  13       22.85        4.48      6.55 o 
   3  -2  13       13.74       12.27      7.67 o 
   4  -2  13       47.94       41.91     10.35 o 
   5  -2  13        3.61        7.49      9.04 o 
   6  -2  13        6.57        6.91      9.77 o 
  -6  -1  13       23.43       22.82      8.67 o 
  -5  -1  13        9.04        6.15      7.95 o 
  -4  -1  13       24.59       15.37      8.38 o 
  -3  -1  13       17.00       26.35      7.37 o 
  -2  -1  13        7.86        8.61      7.19 o 
  -1  -1  13       12.02       11.73      7.78 o 
   0  -1  13       69.51       84.41      7.80 o 
   1  -1  13      166.05      184.80     14.95 o 
   2  -1  13       21.74       30.76      8.60 o 
   3  -1  13        0.02        4.42      6.08 o 
   4  -1  13       24.72       15.20      8.87 o 
   5  -1  13       16.93       24.46      9.01 o 
   6  -1  13        0.26        4.44      8.33 o 
   7  -1  13       86.20       85.88     14.05 o 
  -6   0  13        0.64        3.16      8.77 o 
  -5   0  13        1.29       11.82      5.86 o 
  -4   0  13        0.36        2.75      7.64 o 
  -3   0  13       10.63        0.86      6.33 o 
  -2   0  13       10.94        3.34      7.67 o 
  -1   0  13       31.21       27.09      9.35 o 
   0   0  13       52.96       62.50     11.85 o 
   1   0  13       31.63       50.27      8.86 o 
   2   0  13       87.17       86.48     11.06 o 
   3   0  13       10.72       15.39      8.08 o 
   4   0  13        1.44       10.01      5.79 o 
   5   0  13       26.90       43.17     10.26 o 
   6   0  13       11.70        0.00     10.81 o 
   7   0  13       91.53       91.23     15.01 o 
  -6   1  13       16.28       15.39      9.25 o 
  -5   1  13      110.65       64.17     12.69 o 
  -4   1  13      108.31      105.51     12.16 o 
  -3   1  13        2.02        0.85      6.88 o 
  -2   1  13        0.54        5.77      5.77 o 
  -1   1  13        6.11        0.75      5.38 o 
   0   1  13      109.09      118.09      8.26 o 
   1   1  13       34.94       19.30      7.83 o 
   2   1  13      119.57       92.30     10.27 o 
   3   1  13        5.82        0.88      7.07 o 
   4   1  13       83.85      104.57     12.20 o 
   5   1  13       12.39       21.79      6.12 o 
   6   1  13       68.99       67.08     13.11 o 
   7   1  13        3.05        6.70      9.13 o 
  -6   2  13        0.17        1.99      6.88 o 
  -5   2  13       25.15       36.09      8.49 o 
  -4   2  13       28.11       25.65      8.62 o 
  -3   2  13        7.17        0.84      5.46 o 
  -2   2  13        0.14        3.17      5.29 o 
  -1   2  13       26.58       25.00      7.80 o 
   0   2  13      122.41      131.41     12.65 o 
   1   2  13       24.89       17.45      6.91 o 
   2   2  13       21.93       31.00      8.25 o 
   3   2  13        0.21        6.93      6.93 o 
   4   2  13        0.04        0.88      6.71 o 
   5   2  13        4.28        5.51      7.17 o 
   6   2  13       36.88       39.28     10.35 o 
   7   2  13        6.29        2.18      8.60 o 
   8   2  13       16.24       16.47      9.25 o 
  -6   3  13        6.40        3.08      7.37 o 
  -5   3  13        4.78       11.54      6.64 o 
  -4   3  13      113.58      117.55     12.55 o 
  -3   3  13       13.77       14.25      7.96 o 
  -2   3  13        0.08       11.09      4.86 o 
  -1   3  13      129.19      115.54     11.30 o 
   0   3  13      125.78      116.55     19.19 o 
   1   3  13        0.44        6.46      6.46 o 
   2   3  13       41.63       38.88      9.20 o 
   3   3  13      211.39      171.16     15.52 o 
   4   3  13        3.57        6.01      7.54 o 
   5   3  13        0.02       11.02      6.34 o 
   6   3  13      104.60       97.35     13.14 o 
   7   3  13        0.11       10.73      7.29 o 
   8   3  13        6.56        9.19      9.19 o 
  -6   4  13       15.47       24.67      7.35 o 
  -5   4  13       24.19       37.05      8.57 o 
  -4   4  13        0.43        0.95      7.11 o 
  -3   4  13       10.01       10.47      8.24 o 
  -2   4  13        1.45        4.15      4.90 o 
  -1   4  13       78.46       82.53     10.50 o 
   0   4  13      196.25      228.97     11.68 o 
   1   4  13       15.04       28.29      6.68 o 
   2   4  13        0.32        2.41      5.04 o 
   3   4  13       93.72       99.65     12.76 o 
   4   4  13        8.11        5.22      8.48 o 
   5   4  13        2.23        7.25      7.25 o 
   6   4  13       17.90        3.97      9.35 o 
   7   4  13        3.80        6.45      7.81 o 
   8   4  13        6.52        7.99      7.99 o 
  -6   5  13        3.20       14.82      6.28 o 
  -5   5  13       47.65       40.49     12.02 o 
  -4   5  13        0.05        2.03      7.48 o 
  -3   5  13       10.25       12.06      7.31 o 
  -2   5  13        2.90        0.00      6.50 o 
  -1   5  13       22.56       16.10      6.63 o 
   0   5  13       76.56       60.74      7.19 o 
   1   5  13       54.76       39.07      9.52 o 
   2   5  13      241.37      249.13     16.77 o 
   3   5  13        2.09        0.00      7.56 o 
   4   5  13      118.86      102.59     13.72 o 
   5   5  13        0.15        0.98      7.46 o 
   6   5  13        0.65        2.03      6.73 o 
   7   5  13        5.57        3.24      9.74 o 
  -5   6  13        0.29        8.67      8.67 o 
  -4   6  13       52.96       52.88     12.20 o 
  -3   6  13        1.01        2.00      8.41 o 
  -2   6  13      104.67      120.72     14.44 o 
  -1   6  13        1.21       17.48      5.57 o 
   0   6  13       21.89       18.87      5.68 o 
   1   6  13        0.21        7.99      7.99 o 
   2   6  13      144.83      131.83     15.56 o 
   3   6  13      103.71       99.55     12.33 o 
   4   6  13        0.49        1.00      7.05 o 
   5   6  13        5.15        1.97      8.40 o 
   6   6  13       18.00       20.19      8.27 o 
   7   6  13        0.58        2.30      6.91 o 
  -4   7  13        0.27        0.00      8.71 o 
  -3   7  13        8.85       11.16      7.06 o 
  -2   7  13       18.26       21.16      8.35 o 
  -1   7  13        2.19        4.01      6.41 o 
   0   7  13       12.35        5.46      5.80 o 
   1   7  13        1.18        8.28      8.28 o 
   2   7  13        6.38        4.00      7.54 o 
   3   7  13       21.63       26.09      9.64 o 
   4   7  13      137.84      138.96     15.27 o 
   5   7  13        0.71       10.87      6.87 o 
   6   7  13        7.91        3.37      8.59 o 
  -3   8  13       39.06       28.32     13.76 o 
  -2   8  13        1.81        1.18      8.20 o 
  -1   8  13        1.57        8.92      8.92 o 
   0   8  13       13.09       22.63      6.27 o 
   1   8  13        6.08        5.40      7.97 o 
   2   8  13       13.86       26.12      8.39 o 
   3   8  13       19.42       36.44      8.33 o 
   4   8  13       53.16       57.83     11.56 o 
   5   8  13        6.27        2.37      8.80 o 
   6   8  13        2.00        7.28      8.94 o 
  -2   9  13       15.52       20.59     12.07 o 
  -1   9  13        1.67        1.19      7.95 o 
   0   9  13        2.16        0.18      7.24 o 
   1   9  13        7.28       22.85      8.89 o 
   2   9  13        8.18       13.17      8.23 o 
   3   9  13        2.27        7.23      7.82 o 
   4   9  13        9.45        6.25     10.41 o 
   1  10  13        0.36        1.30      8.57 o 
   2  10  13       37.11       38.91     12.35 o 
  -1  -5  14       35.01       39.64     10.27 o 
   0  -5  14      116.60      136.72     16.25 o 
   1  -5  14       18.10       16.81      7.53 o 
  -3  -4  14        7.36        5.64      8.67 o 
  -2  -4  14        0.83       10.97      7.49 o 
  -1  -4  14        0.19        7.52      7.84 o 
   0  -4  14        7.33        6.00      8.00 o 
   1  -4  14       17.66       14.97      7.58 o 
   2  -4  14        7.07        2.21      9.47 o 
   3  -4  14        7.33        2.21      8.11 o 
  -4  -3  14        6.91        1.16      8.63 o 
  -3  -3  14        1.33        7.58      7.05 o 
  -2  -3  14       17.07       30.41      8.09 o 
  -1  -3  14       31.31       36.86      8.67 o 
   0  -3  14       58.75       70.11      9.61 o 
   1  -3  14       26.17       32.59      8.00 o 
   2  -3  14      141.96      148.00     16.37 o 
   3  -3  14        3.23        4.31      9.27 o 
   4  -3  14       40.27       65.27     11.63 o 
   5  -3  14        1.24        0.00      8.68 o 
  -5  -2  14        9.84       23.62      8.94 o 
  -4  -2  14        1.63        2.13      8.84 o 
  -3  -2  14        2.18        8.22      7.34 o 
  -2  -2  14       11.52        6.01      8.07 o 
  -1  -2  14       62.60       64.26     12.63 o 
   0  -2  14       14.75        7.76      7.23 o 
   1  -2  14       43.12       34.88     10.60 o 
   2  -2  14       66.60       59.02     10.53 o 
   3  -2  14       10.22        6.14      8.34 o 
   4  -2  14        6.52       11.84      6.37 o 
   5  -2  14      144.89      178.67     17.69 o 
  -5  -1  14        0.34        6.46      7.50 o 
  -4  -1  14        0.12        1.07      7.24 o 
  -3  -1  14        0.65       10.83      5.30 o 
  -2  -1  14      152.02      126.21     14.01 o 
  -1  -1  14       36.10       32.42     10.14 o 
   0  -1  14       51.74       48.86      7.49 o 
   1  -1  14       28.62       33.27      9.38 o 
   2  -1  14        1.12        1.01      7.54 o 
   3  -1  14        0.01        5.88      6.76 o 
   4  -1  14        0.42       10.32      7.42 o 
   5  -1  14       43.93       57.95     11.61 o 
   6  -1  14        1.87        1.21      9.10 o 
  -6   0  14       13.01        8.78      9.08 o 
  -5   0  14        2.86        0.00      6.30 o 
  -4   0  14       20.25       21.88      8.67 o 
  -3   0  14       18.59       26.41      7.52 o 
  -2   0  14      138.59      139.82     14.23 o 
  -1   0  14       12.61       13.28      8.78 o 
   0   0  14       55.54       56.45     10.60 o 
   1   0  14       17.88       22.17      8.51 o 
   2   0  14       13.82       28.01      8.59 o 
   3   0  14        1.05        6.57      7.57 o 
   4   0  14       20.17       16.81      8.69 o 
   5   0  14        4.17        6.34      8.88 o 
   6   0  14        2.93        9.26      9.26 o 
   7   0  14       12.34        4.76     10.50 o 
  -6   1  14       23.63       16.05      8.08 o 
  -5   1  14        3.07        7.14      8.26 o 
  -4   1  14        1.00        3.86      7.93 o 
  -3   1  14        1.48        0.00      5.52 o 
  -2   1  14       23.16       26.31      8.06 o 
  -1   1  14        9.07       11.96      5.66 o 
   0   1  14        0.73       10.36      6.76 o 
   1   1  14        6.69       19.73      7.58 o 
   2   1  14       22.37       33.19      8.69 o 
   3   1  14      119.44      114.95     13.01 o 
   4   1  14        1.81        6.11      6.11 o 
   5   1  14       12.64       17.27      9.64 o 
   6   1  14       28.90       22.96     10.22 o 
   7   1  14        7.99       14.04      7.01 o 
  -6   2  14        0.20        3.21      6.61 o 
  -5   2  14        2.42        9.07      6.25 o 
  -4   2  14      254.19      253.60     18.26 o 
  -3   2  14        4.92        1.79      7.12 o 
  -2   2  14        5.95        8.61      5.42 o 
  -1   2  14      108.86      101.29     11.61 o 
   0   2  14        9.51        2.04      7.46 o 
   1   2  14      201.52      201.74     16.59 o 
   2   2  14        2.76        0.88      6.86 o 
   3   2  14      186.08      229.25     15.56 o 
   4   2  14        2.12        6.50      7.26 o 
   5   2  14       14.79        7.89      8.55 o 
   6   2  14       56.10       52.07     12.28 o 
   7   2  14        4.78       27.32      7.89 o 
  -6   3  14        0.97        3.20      7.65 o 
  -5   3  14       12.22       17.25      6.53 o 
  -4   3  14       77.21       64.95     12.01 o 
  -3   3  14        0.08        4.48      6.67 o 
  -2   3  14       60.86       57.95      8.76 o 
  -1   3  14       62.46       47.75     10.15 o 
   0   3  14        2.59        6.23      3.87 o 
   1   3  14        0.33        1.66      5.94 o 
   2   3  14       64.22       66.57     10.46 o 
   3   3  14      111.91       88.79     11.93 o 
   4   3  14       19.03       24.85      8.29 o 
   5   3  14        9.25        7.80      8.13 o 
   6   3  14       11.37        7.28      8.90 o 
   7   3  14        0.04        3.35      8.39 o 
  -5   4  14        2.12        8.37      7.36 o 
  -4   4  14       15.35       15.78      8.24 o 
  -3   4  14       98.77       72.62     12.03 o 
  -2   4  14       82.88       80.96     11.75 o 
  -1   4  14       33.12       25.78     10.38 o 
   0   4  14       18.37       24.56      4.83 o 
   1   4  14       24.33       36.00      8.45 o 
   2   4  14        6.69        4.39      7.35 o 
   3   4  14       24.79       22.34      9.26 o 
   4   4  14        4.92        2.81      7.03 o 
   5   4  14        7.87        3.00      6.54 o 
   6   4  14        8.74        4.13      8.57 o 
   7   4  14        9.04        6.61      8.15 o 
  -5   5  14        2.32        1.13      8.41 o 
  -4   5  14       25.77       24.94      9.85 o 
  -3   5  14       37.88       50.11     10.41 o 
  -2   5  14       62.36       67.54     10.51 o 
  -1   5  14       43.46       41.73      9.30 o 
   0   5  14       11.44       12.53      4.21 o 
   1   5  14      177.12      163.11     14.81 o 
   2   5  14       13.09       23.48      7.49 o 
   3   5  14       24.55       25.89      7.75 o 
   4   5  14       36.23       46.96      8.87 o 
   5   5  14        3.36        2.03      6.62 o 
   6   5  14        5.32       18.07      6.82 o 
   7   5  14       19.50       14.51      8.68 o 
  -4   6  14       40.70       35.75     11.05 o 
  -3   6  14        1.17        7.39      6.96 o 
  -2   6  14        4.31        8.11      6.26 o 
  -1   6  14       21.31        8.82      8.82 o 
   0   6  14       11.88        8.66      5.71 o 
   1   6  14       25.20       24.97      8.62 o 
   2   6  14        4.18       14.51      7.70 o 
   3   6  14        4.76        4.86      6.73 o 
   4   6  14       12.85       11.13      8.85 o 
   5   6  14        3.88        6.35      8.18 o 
   6   6  14       19.32       30.84      9.16 o 
  -4   7  14        3.72        3.64      9.14 o 
  -3   7  14        1.85        4.58      8.38 o 
  -2   7  14        8.70       13.28      7.64 o 
  -1   7  14       26.90       33.12      8.71 o 
   0   7  14        1.44        0.53      5.62 o 
   1   7  14        0.48        5.25      7.98 o 
   2   7  14       14.57       28.18      9.43 o 
   3   7  14        2.80        1.02      6.42 o 
   4   7  14       90.55       81.31     13.65 o 
   5   7  14        6.79        7.85      7.85 o 
   6   7  14       33.10       29.13     10.74 o 
  -3   8  14       26.15       22.78     11.15 o 
  -2   8  14        0.34        2.41      8.74 o 
  -1   8  14       12.49        2.30      8.78 o 
   0   8  14        1.67        1.83      5.84 o 
   1   8  14        9.45       10.21      8.12 o 
   2   8  14        2.46        5.66      7.84 o 
   3   8  14        0.35        3.43      6.63 o 
   4   8  14        2.58        3.49     10.93 o 
   5   8  14       21.81       13.27     12.50 o 
  -1   9  14        4.70        0.00      8.87 o 
   0   9  14       28.58       51.26     19.47 o 
   1   9  14        0.48        1.29     10.52 o 
   2   9  14        0.08        3.71      7.78 o 
   3   9  14        2.32       10.03      9.33 o 
  -1  -4  15       14.98       11.41      7.26 o 
   0  -4  15        7.26        2.88      6.34 o 
   1  -4  15       33.33       60.19     12.74 o 
  -3  -3  15        0.01        7.72      7.72 o 
  -2  -3  15        1.47        0.00      7.20 o 
  -1  -3  15        3.56        2.14      7.91 o 
   0  -3  15        0.93        6.22      6.22 o 
   1  -3  15       39.93       51.52      8.80 o 
   2  -3  15        0.81        6.60      7.14 o 
   3  -3  15       30.07       41.17     10.85 o 
  -4  -2  15        2.05        3.44      6.56 o 
  -3  -2  15       36.91       49.52      9.58 o 
  -2  -2  15        0.37        1.09      5.95 o 
  -1  -2  15        1.47        9.51      7.10 o 
   0  -2  15       45.18       58.33     19.41 o 
   1  -2  15       44.47       36.91     11.46 o 
   2  -2  15       13.20       18.15      9.40 o 
   3  -2  15       28.73       12.09     10.02 o 
   4  -2  15      129.15      154.33     15.49 o 
  -4  -1  15        2.10       15.42      7.24 o 
  -3  -1  15        8.40       12.76      7.40 o 
  -2  -1  15       28.91       21.67     10.25 o 
  -1  -1  15       68.35       52.59     11.24 o 
   0  -1  15        0.00        1.92      8.57 o 
   1  -1  15       24.79       25.42      9.97 o 
   2  -1  15        3.19        4.11      7.78 o 
   3  -1  15       12.79       12.72      7.75 o 
   4  -1  15        8.78        6.60      9.36 o 
   5  -1  15        9.66        9.27     10.81 o 
  -5   0  15        0.46        8.30      8.30 o 
  -4   0  15        9.57       10.66      6.68 o 
  -3   0  15        6.32        9.18      7.25 o 
  -2   0  15        1.06        2.93      8.58 o 
  -1   0  15      172.35      178.71     17.73 o 
   0   0  15       62.42       44.52      9.10 o 
   1   0  15      112.06      123.20     15.21 o 
   2   0  15       87.79      103.96     12.21 o 
   3   0  15       30.38       39.78     10.14 o 
   4   0  15       10.28       10.64      9.31 o 
   5   0  15       55.40       42.53     11.43 o 
   6   0  15       19.80       22.51     10.93 o 
  -5   1  15        0.19        5.40      5.21 o 
  -4   1  15        0.00        1.04      7.53 o 
  -3   1  15        2.27        2.96      6.24 o 
  -2   1  15        0.12        7.63      4.95 o 
  -1   1  15        1.02        6.00      6.00 o 
   0   1  15        0.35        0.59      9.36 o 
   1   1  15        0.13       12.35      6.17 o 
   2   1  15      140.02      158.39     16.34 o 
   3   1  15        2.72        3.89      8.12 o 
   4   1  15       13.98       22.68      8.30 o 
   5   1  15        0.34       14.15      6.57 o 
   6   1  15       15.39       11.44      8.75 o 
  -5   2  15        1.26       10.57      7.20 o 
  -4   2  15       13.68       25.27      7.94 o 
  -3   2  15        3.23        5.84      7.19 o 
  -2   2  15       18.09       19.73      8.49 o 
  -1   2  15       76.85       76.23     10.79 o 
   0   2  15       25.25       29.08      5.53 o 
   1   2  15        0.03        4.67      6.46 o 
   2   2  15      169.04      175.68     15.79 o 
   3   2  15        2.17        5.75      7.07 o 
   4   2  15       85.40       78.28     13.49 o 
   5   2  15       46.02       54.93     11.72 o 
   6   2  15       11.25       14.53      9.18 o 
  -5   3  15        0.20        3.13      6.55 o 
  -4   3  15       17.29       25.25      9.29 o 
  -3   3  15       20.62       16.52      7.85 o 
  -2   3  15       53.05       87.98     11.35 o 
  -1   3  15        1.13        2.77      7.58 o 
   0   3  15       92.39       95.85      8.74 o 
   1   3  15       14.60       27.55      7.82 o 
   2   3  15       61.17       31.64     10.37 o 
   3   3  15       42.91       16.18     10.71 o 
   4   3  15        2.59        9.10      9.10 o 
   5   3  15       54.41       72.72     11.56 o 
   6   3  15        7.80        6.52      7.04 o 
  -5   4  15        9.40       14.02      5.98 o 
  -4   4  15       87.33       75.47     12.43 o 
  -3   4  15       38.53       43.55      8.46 o 
  -2   4  15       39.15       42.90      9.23 o 
  -1   4  15       11.72       11.17      7.87 o 
   0   4  15       36.20       35.18      6.26 o 
   1   4  15       27.04       29.81      8.33 o 
   2   4  15        9.92        3.73      6.79 o 
   3   4  15        0.01        5.97      5.97 o 
   4   4  15       10.68        8.91      7.83 o 
   5   4  15        0.68        8.99      8.99 o 
   6   4  15        7.70        1.04      8.08 o 
  -4   5  15        5.18        4.29      9.39 o 
  -3   5  15       18.68       12.40     10.11 o 
  -2   5  15       13.55       22.84      8.78 o 
  -1   5  15       23.14       21.30      9.43 o 
   0   5  15      142.08      133.97     10.62 o 
   1   5  15       19.62       28.87      8.12 o 
   2   5  15        0.01        6.79      6.37 o 
   3   5  15        0.26        5.97      6.40 o 
   4   5  15        0.22        6.11      8.24 o 
   5   5  15        9.76        6.32      8.94 o 
   6   5  15       16.29       25.25      7.49 o 
  -4   6  15        1.85        0.00      8.02 o 
  -3   6  15       10.97        5.52      9.66 o 
  -2   6  15        0.39        4.20      6.66 o 
  -1   6  15        0.01        8.81      8.81 o 
   0   6  15       12.52        1.43      8.11 o 
   1   6  15       35.72       34.58      9.20 o 
   2   6  15        7.63        9.19      7.30 o 
   3   6  15        0.66       10.38      6.55 o 
   4   6  15       27.70       31.86      9.69 o 
   5   6  15       16.10       20.77      8.12 o 
   6   6  15        0.10        3.39      5.85 o 
  -3   7  15        3.20        9.55      9.55 o 
  -2   7  15       12.82        1.10     10.55 o 
  -1   7  15        0.02        8.87      5.66 o 
   0   7  15        0.69        4.23      5.20 o 
   1   7  15        0.19        9.90      6.30 o 
   2   7  15        1.12        9.20      9.20 o 
   3   7  15        5.33        6.64      7.64 o 
   4   7  15       41.69       45.09     10.89 o 
   5   7  15       29.37       16.19     10.76 o 
  -2   8  15       16.18       17.45      9.85 o 
  -1   8  15       10.13        8.47      9.48 o 
   0   8  15       26.01       26.33      7.15 o 
   1   8  15        0.95        7.51      7.51 o 
   2   8  15        4.67        8.28      8.28 o 
   3   8  15        2.82        5.95      7.62 o 
   4   8  15       46.40       64.16     14.23 o 
  -1  -3  16        0.19        8.16      7.11 o 
   0  -3  16       19.91       23.80      7.15 o 
   1  -3  16       46.60       37.31     10.75 o 
  -2  -2  16        0.06        7.32      7.32 o 
  -1  -2  16       13.32       13.56     10.34 o 
   0  -2  16        5.45        4.94      5.26 o 
   1  -2  16       38.37       39.67     11.34 o 
   2  -2  16       14.63       14.91      8.42 o 
   3  -2  16        0.04        3.54      7.82 o 
  -3  -1  16        3.60       11.26      7.15 o 
  -2  -1  16        0.00       13.23      5.38 o 
  -1  -1  16        8.14       13.11      9.62 o 
   0  -1  16       35.72       42.13     12.55 o 
   1  -1  16        7.20        4.46      6.47 o 
   2  -1  16       31.21       19.97     10.49 o 
   3  -1  16        8.56        3.39      8.98 o 
   4  -1  16       30.78       22.21     10.40 o 
  -4   0  16        2.03        4.49      7.05 o 
  -3   0  16        0.00        4.42      7.68 o 
  -2   0  16       21.75       17.13      8.19 o 
  -1   0  16       35.74       26.42     11.62 o 
   0   0  16       48.27       58.27      9.04 o 
   1   0  16        0.92        8.55      8.88 o 
   2   0  16        1.38        1.12      6.58 o 
   3   0  16        6.93        5.53      8.84 o 
   4   0  16       19.48       15.86      9.41 o 
   5   0  16        2.90        5.93      8.30 o 
  -4   1  16        7.00        2.23      7.70 o 
  -3   1  16        8.81        4.28      8.46 o 
  -2   1  16        0.00        7.26      5.77 o 
  -1   1  16       24.74       24.49      9.69 o 
   0   1  16       25.97       26.24      9.19 o 
   1   1  16        2.38        1.02      7.52 o 
   2   1  16       53.51       38.67     11.74 o 
   3   1  16        1.11       16.04      8.07 o 
   4   1  16        1.20        7.77      9.63 o 
   5   1  16        2.12        2.26      9.59 o 
  -4   2  16        5.41       19.29      6.90 o 
  -3   2  16        1.75        2.06      7.83 o 
  -2   2  16        0.90        7.06      7.48 o 
  -1   2  16        0.10        0.97      6.35 o 
   0   2  16        0.18        7.29     10.46 o 
   1   2  16      194.58      210.29     18.13 o 
   2   2  16       16.85       15.32      8.55 o 
   3   2  16       14.21       11.43      9.44 o 
   4   2  16       27.78       41.88     11.29 o 
   5   2  16        0.06        4.48      7.89 o 
  -4   3  16       13.40       25.59      8.70 o 
  -3   3  16        5.27        6.21      8.04 o 
  -2   3  16       25.56       46.24      8.44 o 
  -1   3  16       46.38       58.30      9.99 o 
   0   3  16       14.13       10.81      5.79 o 
   1   3  16       91.99      106.91     13.97 o 
   2   3  16        2.32        4.07      7.25 o 
   3   3  16       15.18       13.37      5.76 o 
   4   3  16       32.55       41.27      9.11 o 
   5   3  16        0.00        1.06      7.15 o 
   6   3  16        0.00        5.75      8.00 o 
  -4   4  16        1.70        8.46      8.46 o 
  -3   4  16       14.89        4.15      9.11 o 
  -2   4  16       17.57       13.25      7.14 o 
  -1   4  16        0.59        8.01      7.06 o 
   0   4  16       72.50       51.18      8.85 o 
   1   4  16       32.52       28.12     10.36 o 
   2   4  16        7.47        0.00      8.95 o 
   3   4  16        0.30        3.12      5.92 o 
   4   4  16        0.03        8.26      8.26 o 
   5   4  16       60.48       65.32     12.56 o 
  -3   5  16       81.04       96.15     13.73 o 
  -2   5  16        2.85        8.41      8.30 o 
  -1   5  16        3.65        8.23      8.12 o 
   0   5  16        0.26        0.80      4.94 o 
   1   5  16        8.48       13.37      7.61 o 
   2   5  16       12.72       18.71      9.13 o 
   3   5  16        0.65       10.50      6.12 o 
   4   5  16       18.40        8.53      8.84 o 
   5   5  16        4.36        5.56      9.06 o 
  -3   6  16        0.68        6.79      7.92 o 
  -2   6  16        8.55        7.76      9.34 o 
  -1   6  16        0.42        3.30      7.23 o 
   0   6  16        0.42        0.63      4.66 o 
   1   6  16        0.33       12.88      5.90 o 
   2   6  16        0.38        3.27      7.75 o 
   3   6  16        0.07       12.04      7.95 o 
   4   6  16        0.46        3.37      6.95 o 
   5   6  16       16.09       11.31      9.05 o 
  -2   7  16        0.48        7.14      8.74 o 
  -1   7  16        0.33       11.56      6.17 o 
   0   7  16        4.39        7.46      7.96 o 
   1   7  16        2.74        0.00      6.28 o 
   2   7  16        2.10        0.00      7.48 o 
   3   7  16        3.30        9.21      6.51 o 
   4   7  16        0.46        2.33      9.24 o 
   0   8  16        2.48        4.07      5.72 o 
   1   8  16        4.15        9.77      8.65 o 
   2   8  16        3.63        4.87      9.65 o 
  -2  -1  17        1.18        1.16      7.66 o 
  -1  -1  17        0.87        3.54      6.64 o 
   0  -1  17        4.03        2.11      6.26 o 
   1  -1  17       40.72       24.66     11.73 o 
   2  -1  17        3.45       13.02      8.14 o 
  -2   0  17        0.73        3.38      7.61 o 
  -1   0  17        1.65        4.54      9.08 o 
   0   0  17       21.07       28.79     25.55 o 
   1   0  17      128.89      141.21     14.24 o 
   2   0  17        9.14        5.74      9.82 o 
   3   0  17        6.36        9.35      9.68 o 
  -3   1  17        5.49        8.99      6.94 o 
  -2   1  17       20.66       21.04      9.89 o 
  -1   1  17      101.23      118.86     14.75 o 
   0   1  17        0.01        6.16      6.16 o 
   1   1  17      129.49      117.48     16.59 o 
   2   1  17       22.87       18.04     10.96 o 
   3   1  17        2.88       13.64      7.85 o 
   4   1  17       15.94        6.97     10.74 o 
  -3   2  17       26.78       29.65     10.29 o 
  -2   2  17        0.11        1.04      8.31 o 
  -1   2  17        8.59       16.06      7.66 o 
   0   2  17        9.15        1.23      6.95 o 
   1   2  17        0.62       12.04      7.50 o 
   2   2  17        7.23       13.22      7.60 o 
   3   2  17        2.88        6.72      9.87 o 
   4   2  17        0.16        4.58      8.95 o 
  -3   3  17       47.22       47.87     11.14 o 
  -2   3  17       19.14       13.94      8.81 o 
  -1   3  17       29.33       47.75      7.98 o 
   0   3  17        3.07        3.21      5.53 o 
   1   3  17        3.65        3.27      8.18 o 
   2   3  17        0.74        3.27      7.30 o 
   3   3  17        2.39        5.48      7.18 o 
   4   3  17        3.74       11.16      7.05 o 
  -3   4  17       11.16        5.52     10.46 o 
  -2   4  17       13.13       11.77      8.62 o 
  -1   4  17       27.50       15.98      8.41 o 
   0   4  17       64.57       56.42      8.32 o 
   1   4  17       17.32       17.24      9.38 o 
   2   4  17        8.62        9.82      7.33 o 
   3   4  17        0.08        1.07      7.00 o 
   4   4  17        0.21        8.00      8.00 o 
  -2   5  17        2.15        3.34      6.27 o 
  -1   5  17        0.00        0.00      5.90 o 
   0   5  17       37.07       34.11     11.42 o 
   1   5  17        2.57        7.49      7.49 o 
   2   5  17       10.16        6.63      8.14 o 
   3   5  17        0.12        5.58      9.47 o 
   4   5  17        0.90        1.14      7.31 o 
  -1   6  17        4.15        9.02      7.46 o 
   0   6  17        1.52        3.84      9.01 o 
   1   6  17       15.36        9.08      8.43 o 
   2   6  17        1.97        8.03      6.32 o 
   3   6  17        5.80        0.00      7.88 o 
   1   7  17        2.77        8.35      9.21 o 
   2   7  17        5.43        2.36      9.44 o 
  -1   1  18       13.02       11.69      9.37 o 
   0   1  18       84.63       78.78      9.92 o 
   1   1  18        4.63        8.31     10.17 o 
   2   1  18       11.02       16.71      9.01 o 
  -1   2  18       17.41       12.61     10.74 o 
   0   2  18       84.71       76.62     13.77 o 
   1   2  18       39.30       54.86     10.65 o 
   2   2  18       10.25        3.57      8.44 o 
   3   2  18        0.28        5.94      6.37 o 
  -1   3  18       28.84       27.03      8.22 o 
   0   3  18        0.38        1.08      5.66 o 
   1   3  18        7.83        9.12      9.12 o 
   2   3  18        7.78       23.15      6.53 o 
   3   3  18        3.25        3.47      9.24 o 
  -1   4  18       33.85       11.25     10.55 o 
   0   4  18        0.27        2.22      6.09 o 
   1   4  18        3.78        4.55      7.61 o 
   2   4  18        0.43        1.17      6.46 o 
   3   4  18       13.20       13.79      7.46 o 
   0   5  18        1.80        8.20      6.26 o 
   1   5  18        4.23        8.05      8.57 o 
   2   5  18        0.88        1.16      7.65 o 
                                                 
